# Supplementary material for: The prognostic impact of age in different molecular subtypes of breast cancer: a population-based study
Source: PeerJ. 2019 Jul 4;7:e7252. doi: 10.7717/peerj.7252 (PMC6612417; doi:10.7717/peerj.7252)
Supplement: Data S1 [file peerj-07-7252-s001.xlsx]

## Sheet: raw data20190303
Patient ID	Age at diagnosis (year)	Race recode	Year of diagnosis	Laterality	Primary Sitea	Breast Subtype	Grade	Derived AJCC Stage Group 7th edition	Tumor size (mm)	Positive regional nodes number	Primary site of surgeryb	Marital status at diagnosis	Radiation recode	Chemotherapy recode	Survival months	Vital status	SEER cause specific death classification	SEER other cause of death classification
1543	60	White	2010	Right - origin of primary	509	Her2-/HR+	Moderately differentiated; Grade II	IIA	27	0	22	Married (including common law)	Radioactive implants	Yes	62	Alive	N/A not first tumor	N/A not first tumor
9078	76	White	2010	Right - origin of primary	504	Her2-/HR+	Moderately differentiated; Grade II	IIIA	25	5	51	Married (including common law)	None/Unknown	Yes	71	Alive	N/A not first tumor	N/A not first tumor
10759	66	White	2010	Left - origin of primary	509	Her2-/HR+	Moderately differentiated; Grade II	IIA	3	3	24	Married (including common law)	Beam radiation	Yes	65	Alive	N/A not first tumor	N/A not first tumor
10994	51	White	2010	Right - origin of primary	508	Her2-/HR+	Moderately differentiated; Grade II	IA	15	0	45	Married (including common law)	None/Unknown	No/Unknown	64	Alive	N/A not first tumor	N/A not first tumor
11549	73	White	2010	Left - origin of primary	503	Her2-/HR+	Moderately differentiated; Grade II	IA	7	0	22	Married (including common law)	Beam radiation	No/Unknown	65	Alive	N/A not first tumor	N/A not first tumor
19639	65	White	2010	Right - origin of primary	504	Her2-/HR+	Moderately differentiated; Grade II	IIB	40	3	41	Divorced	None/Unknown	Yes	61	Alive	N/A not first tumor	N/A not first tumor
28798	68	White	2010	Left - origin of primary	504	Her2-/HR+	Moderately differentiated; Grade II	IIA	24	0	22	Married (including common law)	Beam radiation	No/Unknown	64	Alive	N/A not first tumor	N/A not first tumor
37594	57	White	2010	Right - origin of primary	504	Her2+/HR-	Poorly differentiated; Grade III	IA	20	0	44	Married (including common law)	None/Unknown	No/Unknown	69	Alive	N/A not first tumor	N/A not first tumor
78040	61	White	2010	Left - origin of primary	504	Her2-/HR+	Moderately differentiated; Grade II	IA	12	0	22	Divorced	Beam radiation	No/Unknown	68	Alive	N/A not first tumor	N/A not first tumor
78638	51	Black	2010	Right - origin of primary	504	Her2-/HR+	Poorly differentiated; Grade III	IIIB	10	5	51	Married (including common law)	Beam radiation	Yes	67	Alive	N/A not first tumor	N/A not first tumor
108119	63	White	2010	Left - origin of primary	509	Her2-/HR+	Moderately differentiated; Grade II	IA	8	0	41	Married (including common law)	None/Unknown	No/Unknown	68	Alive	N/A not first tumor	N/A not first tumor
131721	61	Black	2010	Left - origin of primary	508	Her2-/HR+	Well differentiated; Grade I	IA	14	0	22	Married (including common law)	Beam radiation	No/Unknown	69	Alive	N/A not first tumor	N/A not first tumor
135728	66	White	2010	Right - origin of primary	502	Her2-/HR+	Moderately differentiated; Grade II	IA	11	0	41	Married (including common law)	None/Unknown	No/Unknown	67	Alive	N/A not first tumor	N/A not first tumor
140324	58	Black	2010	Left - origin of primary	504	Her2-/HR+	Well differentiated; Grade I	IIA	21	0	20	Single (never married)	Beam radiation	No/Unknown	68	Alive	N/A not first tumor	N/A not first tumor
158380	58	White	2010	Left - origin of primary	505	Triple Negative	Poorly differentiated; Grade III	IIA	30	0	22	Married (including common law)	Beam radiation	Yes	70	Alive	N/A not first tumor	N/A not first tumor
165341	74	White	2010	Right - origin of primary	508	Triple Negative	Poorly differentiated; Grade III	IA	10	0	22	Divorced	Radiation, NOS method or source not specified	Yes	70	Alive	N/A not first tumor	N/A not first tumor
172931	60	White	2010	Right - origin of primary	502	Her2-/HR+	Moderately differentiated; Grade II	IA	13	0	22	Married (including common law)	Radiation, NOS method or source not specified	No/Unknown	63	Alive	N/A not first tumor	N/A not first tumor
174826	46	Asian or Pacific Islander	2010	Right - origin of primary	504	Her2+/HR+	Poorly differentiated; Grade III	IA	16	0	22	Married (including common law)	None/Unknown	No/Unknown	69	Alive	N/A not first tumor	N/A not first tumor
175029	68	White	2010	Right - origin of primary	508	Her2-/HR+	Well differentiated; Grade I	IA	3	0	23	Married (including common law)	None/Unknown	No/Unknown	66	Alive	N/A not first tumor	N/A not first tumor
885145	67	White	2010	Left - origin of primary	509	Her2-/HR+	Well differentiated; Grade I	IIB	90	0	45	Single (never married)	None/Unknown	No/Unknown	69	Alive	N/A not first tumor	N/A not first tumor
899481	61	White	2010	Right - origin of primary	509	Her2-/HR+	Well differentiated; Grade I	IV	29	5	41	Divorced	Beam radiation	No/Unknown	24	Dead	N/A not first tumor	N/A not first tumor
903025	66	Black	2010	Left - origin of primary	504	Her2-/HR+	Moderately differentiated; Grade II	IA	20	0	51	Single (never married)	None/Unknown	No/Unknown	67	Alive	N/A not first tumor	N/A not first tumor
926631	58	White	2010	Right - origin of primary	504	Her2-/HR+	Moderately differentiated; Grade II	IIIA	85	2	51	Married (including common law)	None/Unknown	Yes	21	Alive	N/A not first tumor	N/A not first tumor
942847	66	White	2010	Left - origin of primary	509	Her2-/HR+	Moderately differentiated; Grade II	IA	8	0	22	Widowed	Beam radiation	No/Unknown	61	Alive	N/A not first tumor	N/A not first tumor
945724	77	White	2010	Right - origin of primary	504	Her2-/HR+	Moderately differentiated; Grade II	IA	8	0	24	Divorced	None/Unknown	No/Unknown	31	Dead	N/A not first tumor	N/A not first tumor
963899	60	White	2010	Right - origin of primary	503	Her2-/HR+	Well differentiated; Grade I	IIA	30	0	22	Married (including common law)	Radioactive implants	No/Unknown	61	Alive	N/A not first tumor	N/A not first tumor
1753524	56	White	2010	Left - origin of primary	503	Her2+/HR-	Poorly differentiated; Grade III	IA	15	0	41	Married (including common law)	None/Unknown	Yes	63	Alive	N/A not first tumor	N/A not first tumor
1755587	77	White	2010	Left - origin of primary	509	Her2-/HR+	Well differentiated; Grade I	IA	13	0	41	Married (including common law)	None/Unknown	No/Unknown	63	Alive	N/A not first tumor	N/A not first tumor
1756060	65	Black	2010	Left - origin of primary	504	Her2-/HR+	Well differentiated; Grade I	IA	15	0	22	Divorced	Beam radiation	No/Unknown	68	Alive	N/A not first tumor	N/A not first tumor
1769902	75	Asian or Pacific Islander	2010	Left - origin of primary	504	Triple Negative	Poorly differentiated; Grade III	IIB	23	2	22	Married (including common law)	Beam radiation	Yes	69	Alive	N/A not first tumor	N/A not first tumor
1774248	71	Asian or Pacific Islander	2010	Left - origin of primary	501	Her2-/HR+	Moderately differentiated; Grade II	IA	15	0	22	Single (never married)	Beam radiation	No/Unknown	67	Alive	N/A not first tumor	N/A not first tumor
1783523	57	White	2010	Right - origin of primary	504	Triple Negative	Poorly differentiated; Grade III	IB	20	1	48	Married (including common law)	None/Unknown	Yes	60	Alive	N/A not first tumor	N/A not first tumor
1814857	64	White	2010	Left - origin of primary	502	Her2-/HR+	Moderately differentiated; Grade II	IA	8	0	20	Single (never married)	Beam radiation	No/Unknown	70	Alive	N/A not first tumor	N/A not first tumor
1869585	65	White	2010	Left - origin of primary	508	Her2-/HR+	Moderately differentiated; Grade II	IA	8	0	22	Married (including common law)	Beam radiation	No/Unknown	67	Alive	N/A not first tumor	N/A not first tumor
1872553	60	White	2010	Left - origin of primary	508	Her2-/HR+	Well differentiated; Grade I	IB	13	1	22	Single (never married)	Beam radiation	No/Unknown	65	Alive	N/A not first tumor	N/A not first tumor
1872947	71	White	2010	Right - origin of primary	508	Her2-/HR+	Moderately differentiated; Grade II	IA	15	0	23	Married (including common law)	None/Unknown	No/Unknown	64	Alive	N/A not first tumor	N/A not first tumor
1878233	49	White	2010	Left - origin of primary	504	Her2-/HR+	Moderately differentiated; Grade II	IIIA	66	2	22	Married (including common law)	None/Unknown	No/Unknown	60	Alive	N/A not first tumor	N/A not first tumor
1899732	67	White	2010	Right - origin of primary	504	Her2-/HR+	Well differentiated; Grade I	IB	9	1	23	Married (including common law)	Beam radiation	No/Unknown	69	Alive	N/A not first tumor	N/A not first tumor
1911260	70	White	2010	Right - origin of primary	504	Her2-/HR+	Well differentiated; Grade I	IA	13	0	22	Married (including common law)	Beam radiation	No/Unknown	68	Alive	N/A not first tumor	N/A not first tumor
1914842	62	White	2010	Left - origin of primary	502	Her2-/HR+	Moderately differentiated; Grade II	IA	15	0	23	Divorced	Beam radiation	No/Unknown	64	Alive	N/A not first tumor	N/A not first tumor
1920916	78	White	2010	Right - origin of primary	505	Her2-/HR+	Moderately differentiated; Grade II	IA	11	0	20	Widowed	None/Unknown	No/Unknown	64	Alive	N/A not first tumor	N/A not first tumor
1927397	52	White	2010	Left - origin of primary	502	Triple Negative	Well differentiated; Grade I	IIB	25	2	30	Married (including common law)	Beam radiation	Yes	18	Dead	N/A not first tumor	N/A not first tumor
2634949	62	White	2010	Right - origin of primary	504	Her2-/HR+	Moderately differentiated; Grade II	IA	11	0	22	Married (including common law)	Beam radiation	No/Unknown	65	Alive	N/A not first tumor	N/A not first tumor
2638397	65	White	2010	Left - origin of primary	504	Her2-/HR+	Moderately differentiated; Grade II	IIA	27	0	22	Married (including common law)	Radioactive implants	No/Unknown	65	Alive	N/A not first tumor	N/A not first tumor
2641787	73	White	2010	Left - origin of primary	504	Her2-/HR+	Moderately differentiated; Grade II	IA	7	0	22	Married (including common law)	None/Unknown	No/Unknown	61	Alive	N/A not first tumor	N/A not first tumor
2649391	50	White	2010	Right - origin of primary	502	Her2-/HR+	Well differentiated; Grade I	IA	11	0	22	Married (including common law)	Beam radiation	No/Unknown	62	Alive	N/A not first tumor	N/A not first tumor
2651917	75	Asian or Pacific Islander	2010	Right - origin of primary	509	Her2-/HR+	Moderately differentiated; Grade II	IA	11	0	41	Single (never married)	None/Unknown	No/Unknown	61	Alive	N/A not first tumor	N/A not first tumor
2654548	52	Asian or Pacific Islander	2010	Right - origin of primary	504	Her2-/HR+	Moderately differentiated; Grade II	IA	9	0	41	Single (never married)	None/Unknown	Yes	69	Alive	N/A not first tumor	N/A not first tumor
2661689	64	White	2010	Right - origin of primary	502	Her2-/HR+	Well differentiated; Grade I	IA	8	0	22	Single (never married)	Beam radiation	No/Unknown	71	Alive	N/A not first tumor	N/A not first tumor
2661896	50	White	2010	Left - origin of primary	502	Her2-/HR+	Moderately differentiated; Grade II	IIB	25	1	22	Married (including common law)	None/Unknown	Yes	62	Alive	N/A not first tumor	N/A not first tumor
2686207	58	White	2010	Right - origin of primary	504	Her2-/HR+	Moderately differentiated; Grade II	IIIA	30	7	23	Married (including common law)	Beam radiation	Yes	69	Alive	N/A not first tumor	N/A not first tumor
2688470	72	White	2010	Left - origin of primary	505	Her2-/HR+	Well differentiated; Grade I	IA	20	0	52	Married (including common law)	None/Unknown	No/Unknown	71	Alive	N/A not first tumor	N/A not first tumor
2689211	55	White	2010	Right - origin of primary	504	Her2+/HR-	Poorly differentiated; Grade III	IIA	34	0	41	Married (including common law)	None/Unknown	Yes	60	Dead	N/A not first tumor	N/A not first tumor
2690831	48	Asian or Pacific Islander	2010	Right - origin of primary	505	Her2-/HR+	Well differentiated; Grade I	IIB	21	1	40	Married (including common law)	None/Unknown	Yes	62	Alive	N/A not first tumor	N/A not first tumor
2691315	78	White	2010	Right - origin of primary	508	Her2-/HR+	Well differentiated; Grade I	IIA	40	0	23	Married (including common law)	None/Unknown	No/Unknown	61	Alive	N/A not first tumor	N/A not first tumor
2718582	49	White	2010	Right - origin of primary	504	Her2+/HR+	Well differentiated; Grade I	IA	20	0	22	Married (including common law)	None/Unknown	Yes	69	Alive	N/A not first tumor	N/A not first tumor
2740380	50	White	2010	Right - origin of primary	504	Her2-/HR+	Well differentiated; Grade I	IA	7	0	22	Married (including common law)	Beam radiation	No/Unknown	64	Alive	N/A not first tumor	N/A not first tumor
2741077	63	White	2010	Left - origin of primary	504	Her2-/HR+	Moderately differentiated; Grade II	IIA	47	0	41	Single (never married)	None/Unknown	No/Unknown	60	Alive	N/A not first tumor	N/A not first tumor
2756376	62	White	2010	Left - origin of primary	502	Her2-/HR+	Well differentiated; Grade I	IA	12	0	41	Married (including common law)	None/Unknown	No/Unknown	67	Alive	N/A not first tumor	N/A not first tumor
2775602	45	White	2010	Right - origin of primary	502	Her2-/HR+	Moderately differentiated; Grade II	IA	15	0	22	Single (never married)	Beam radiation	Yes	30	Alive	N/A not first tumor	N/A not first tumor
2776232	64	Asian or Pacific Islander	2010	Left - origin of primary	504	Her2-/HR+	Moderately differentiated; Grade II	IA	7	0	23	Single (never married)	Beam radiation	No/Unknown	66	Alive	N/A not first tumor	N/A not first tumor
3502036	53	White	2010	Left - origin of primary	504	Triple Negative	Poorly differentiated; Grade III	IIA	12	1	22	Divorced	Beam radiation	Yes	67	Alive	N/A not first tumor	N/A not first tumor
3510778	74	White	2010	Left - origin of primary	504	Her2-/HR+	Moderately differentiated; Grade II	IA	13	0	21	Single (never married)	None/Unknown	No/Unknown	67	Alive	N/A not first tumor	N/A not first tumor
3524188	54	Asian or Pacific Islander	2010	Right - origin of primary	504	Triple Negative	Poorly differentiated; Grade III	IIA	50	0	41	Married (including common law)	None/Unknown	Yes	62	Alive	N/A not first tumor	N/A not first tumor
3525466	76	White	2010	Right - origin of primary	504	Her2-/HR+	Moderately differentiated; Grade II	IA	11	0	20	Married (including common law)	None/Unknown	No/Unknown	60	Alive	N/A not first tumor	N/A not first tumor
3527562	70	White	2010	Left - origin of primary	504	Her2-/HR+	Moderately differentiated; Grade II	IA	9	0	22	Divorced	None/Unknown	Yes	27	Dead	N/A not first tumor	N/A not first tumor
3529012	75	White	2010	Left - origin of primary	504	Her2-/HR+	Moderately differentiated; Grade II	IIA	23	0	41	Widowed	None/Unknown	No/Unknown	47	Dead	N/A not first tumor	N/A not first tumor
3530053	54	White	2010	Left - origin of primary	504	Triple Negative	Poorly differentiated; Grade III	IIIC	40	2	51	Single (never married)	Beam radiation	Yes	16	Dead	N/A not first tumor	N/A not first tumor
3544251	74	White	2010	Left - origin of primary	504	Her2-/HR+	Moderately differentiated; Grade II	IA	11	0	22	Single (never married)	Radiation, NOS method or source not specified	No/Unknown	64	Alive	N/A not first tumor	N/A not first tumor
3555981	71	Asian or Pacific Islander	2010	Right - origin of primary	504	Her2-/HR+	Well differentiated; Grade I	IA	9	0	41	Married (including common law)	None/Unknown	No/Unknown	66	Alive	N/A not first tumor	N/A not first tumor
3566562	53	White	2010	Right - origin of primary	508	Her2-/HR+	Moderately differentiated; Grade II	IIA	15	1	23	Married (including common law)	Beam radiation	Yes	61	Alive	N/A not first tumor	N/A not first tumor
3567383	72	White	2010	Left - origin of primary	502	Her2-/HR+	Moderately differentiated; Grade II	IA	11	0	23	Married (including common law)	Beam radiation	No/Unknown	62	Alive	N/A not first tumor	N/A not first tumor
3575555	70	White	2010	Right - origin of primary	508	Her2-/HR+	Well differentiated; Grade I	IA	5	0	22	Single (never married)	None/Unknown	No/Unknown	71	Alive	N/A not first tumor	N/A not first tumor
3581114	78	White	2010	Right - origin of primary	501	Her2+/HR+	Poorly differentiated; Grade III	IIA	19	4	51	Divorced	None/Unknown	Yes	61	Dead	N/A not first tumor	N/A not first tumor
3588504	49	White	2010	Right - origin of primary	502	Her2-/HR+	Moderately differentiated; Grade II	IIA	18	2	51	Married (including common law)	None/Unknown	Yes	62	Alive	N/A not first tumor	N/A not first tumor
3592896	72	White	2010	Left - origin of primary	504	Her2-/HR+	Well differentiated; Grade I	IIA	21	0	22	Divorced	Radiation, NOS method or source not specified	No/Unknown	62	Alive	N/A not first tumor	N/A not first tumor
3598429	59	White	2010	Right - origin of primary	508	Her2+/HR+	Moderately differentiated; Grade II	IA	16	0	41	Widowed	None/Unknown	Yes	63	Alive	N/A not first tumor	N/A not first tumor
3611401	55	Black	2010	Right - origin of primary	504	Triple Negative	Poorly differentiated; Grade III	IA	12	0	49	Divorced	None/Unknown	Yes	60	Alive	N/A not first tumor	N/A not first tumor
3621241	57	White	2010	Right - origin of primary	504	Her2-/HR+	Moderately differentiated; Grade II	IA	17	0	22	Married (including common law)	Beam radiation	No/Unknown	61	Alive	N/A not first tumor	N/A not first tumor
3622365	58	Asian or Pacific Islander	2010	Right - origin of primary	508	Her2-/HR+	Moderately differentiated; Grade II	IA	8	0	23	Married (including common law)	Beam radiation	No/Unknown	67	Alive	N/A not first tumor	N/A not first tumor
3625541	69	White	2010	Right - origin of primary	508	Her2-/HR+	Well differentiated; Grade I	IIA	18	1	22	Married (including common law)	None/Unknown	Yes	71	Alive	N/A not first tumor	N/A not first tumor
3631157	60	White	2010	Right - origin of primary	508	Her2+/HR+	Moderately differentiated; Grade II	IIIA	12	7	42	Married (including common law)	Beam radiation	Yes	67	Alive	N/A not first tumor	N/A not first tumor
3652597	73	White	2010	Left - origin of primary	502	Her2-/HR+	Well differentiated; Grade I	IA	9	0	23	Divorced	Beam radiation	No/Unknown	28	Dead	N/A not first tumor	N/A not first tumor
3653013	63	White	2010	Right - origin of primary	504	Triple Negative	Undifferentiated; anaplastic; Grade IV	IIB	60	0	40	Married (including common law)	Beam radiation	Yes	64	Alive	N/A not first tumor	N/A not first tumor
3660886	54	White	2010	Right - origin of primary	504	Her2-/HR+	Well differentiated; Grade I	IA	6	0	22	Married (including common law)	Beam radiation	No/Unknown	65	Alive	Alive or dead of other cause	Alive or dead due to cancer
3668251	70	Asian or Pacific Islander	2010	Right - origin of primary	503	Her2-/HR+	Moderately differentiated; Grade II	IA	17	0	23	Married (including common law)	Beam radiation	No/Unknown	64	Alive	N/A not first tumor	N/A not first tumor
3670461	58	White	2010	Left - origin of primary	504	Her2-/HR+	Well differentiated; Grade I	IIIC	11	13	44	Single (never married)	Beam radiation	Yes	66	Alive	N/A not first tumor	N/A not first tumor
3677435	49	White	2010	Left - origin of primary	509	Her2-/HR+	Poorly differentiated; Grade III	IIA	30	0	42	Single (never married)	None/Unknown	Yes	61	Alive	N/A not first tumor	N/A not first tumor
4378574	65	White	2010	Right - origin of primary	508	Her2+/HR-	Poorly differentiated; Grade III	IA	6	0	24	Divorced	None/Unknown	Yes	60	Alive	N/A not first tumor	N/A not first tumor
4380100	58	White	2010	Right - origin of primary	508	Her2-/HR+	Well differentiated; Grade I	IA	1	0	22	Single (never married)	Beam radiation	No/Unknown	71	Alive	Alive or dead of other cause	Alive or dead due to cancer
4384192	34	Asian or Pacific Islander	2010	Left - origin of primary	508	Her2-/HR+	Moderately differentiated; Grade II	IIIA	22	5	52	Separated	Beam radiation	Yes	60	Alive	N/A not first tumor	N/A not first tumor
4386075	61	White	2010	Right - origin of primary	504	Her2-/HR+	Moderately differentiated; Grade II	IA	7	0	22	Married (including common law)	Beam radiation	No/Unknown	67	Alive	N/A not first tumor	N/A not first tumor
4390272	75	White	2010	Right - origin of primary	508	Her2-/HR+	Well differentiated; Grade I	IA	15	0	22	Widowed	None/Unknown	No/Unknown	64	Alive	N/A not first tumor	N/A not first tumor
4393636	63	White	2010	Right - origin of primary	508	Her2-/HR+	Moderately differentiated; Grade II	IIA	25	0	23	Married (including common law)	Beam radiation	No/Unknown	64	Alive	N/A not first tumor	N/A not first tumor
4393727	67	White	2010	Left - origin of primary	502	Her2-/HR+	Moderately differentiated; Grade II	IA	6	0	20	Married (including common law)	Radioactive implants	No/Unknown	61	Alive	N/A not first tumor	N/A not first tumor
4393831	78	White	2010	Left - origin of primary	508	Her2-/HR+	Moderately differentiated; Grade II	IIA	35	0	41	Married (including common law)	None/Unknown	No/Unknown	21	Dead	N/A not first tumor	N/A not first tumor
4394103	63	White	2010	Left - origin of primary	508	Her2-/HR+	Moderately differentiated; Grade II	IA	991	0	41	Married (including common law)	None/Unknown	No/Unknown	64	Alive	N/A not first tumor	N/A not first tumor
4394685	64	White	2010	Right - origin of primary	504	Triple Negative	Moderately differentiated; Grade II	IIA	50	0	41	Married (including common law)	Beam radiation	Yes	23	Dead	N/A not first tumor	N/A not first tumor
4396626	72	American Indian/Alaska Native	2010	Right - origin of primary	505	Her2-/HR+	Moderately differentiated; Grade II	IA	20	0	51	Widowed	None/Unknown	No/Unknown	32	Dead	N/A not first tumor	N/A not first tumor
4399631	66	White	2010	Right - origin of primary	504	Her2-/HR+	Well differentiated; Grade I	IA	12	0	22	Single (never married)	Beam radiation	No/Unknown	63	Alive	N/A not first tumor	N/A not first tumor
4400604	69	White	2010	Left - origin of primary	509	Her2-/HR+	Moderately differentiated; Grade II	IA	4	0	22	Divorced	Radioactive implants	No/Unknown	61	Alive	N/A not first tumor	N/A not first tumor
4404209	48	White	2010	Right - origin of primary	504	Her2-/HR+	Moderately differentiated; Grade II	IIA	25	0	41	Single (never married)	None/Unknown	No/Unknown	64	Alive	N/A not first tumor	N/A not first tumor
4405334	77	White	2010	Right - origin of primary	508	Her2+/HR+	Poorly differentiated; Grade III	IIB	36	1	22	Single (never married)	None/Unknown	No/Unknown	50	Alive	N/A not first tumor	N/A not first tumor
4416225	66	White	2010	Left - origin of primary	505	Her2+/HR-	Poorly differentiated; Grade III	IIA	25	0	23	Married (including common law)	Beam radiation	Yes	67	Alive	N/A not first tumor	N/A not first tumor
4420425	55	White	2010	Left - origin of primary	502	Her2-/HR+	Well differentiated; Grade I	IIA	45	0	22	Single (never married)	None/Unknown	Yes	61	Alive	N/A not first tumor	N/A not first tumor
4424322	52	White	2010	Left - origin of primary	504	Her2-/HR+	Well differentiated; Grade I	IA	6	0	22	Single (never married)	Beam radiation	No/Unknown	68	Alive	N/A not first tumor	N/A not first tumor
4433913	49	Asian or Pacific Islander	2010	Left - origin of primary	508	Her2-/HR+	Poorly differentiated; Grade III	IIA	28	0	23	Married (including common law)	Beam radiation	Yes	61	Alive	N/A not first tumor	N/A not first tumor
4440741	60	White	2010	Right - origin of primary	502	Her2-/HR+	Moderately differentiated; Grade II	IA	13	0	22	Married (including common law)	Beam radiation	No/Unknown	64	Alive	N/A not first tumor	N/A not first tumor
4443160	66	White	2010	Right - origin of primary	501	Her2-/HR+	Well differentiated; Grade I	IA	3	0	42	Single (never married)	None/Unknown	No/Unknown	71	Alive	N/A not first tumor	N/A not first tumor
4447917	75	White	2010	Left - origin of primary	508	Her2-/HR+	Moderately differentiated; Grade II	IIIA	23	4	22	Married (including common law)	None/Unknown	Yes	8	Dead	N/A not first tumor	N/A not first tumor
4453633	48	White	2010	Right - origin of primary	508	Her2-/HR+	Moderately differentiated; Grade II	IIIA	80	4	54	Divorced	None/Unknown	Yes	70	Alive	N/A not first tumor	N/A not first tumor
4456371	65	Asian or Pacific Islander	2010	Right - origin of primary	504	Her2-/HR+	Moderately differentiated; Grade II	IIIA	42	7	51	Married (including common law)	Beam radiation	Yes	54	Dead	Dead (attributable to this cancer dx)	Alive or dead due to cancer
4459994	70	White	2010	Right - origin of primary	509	Her2-/HR+	Moderately differentiated; Grade II	IIA	22	0	41	Widowed	None/Unknown	Yes	26	Dead	N/A not first tumor	N/A not first tumor
4461130	65	White	2010	Left - origin of primary	504	Her2-/HR+	Well differentiated; Grade I	IIA	11	1	22	Married (including common law)	Beam radiation	No/Unknown	63	Alive	N/A not first tumor	N/A not first tumor
4461724	56	White	2010	Right - origin of primary	504	Her2-/HR+	Well differentiated; Grade I	IIA	24	0	23	Divorced	Beam radiation	No/Unknown	71	Alive	N/A not first tumor	N/A not first tumor
4461945	77	White	2010	Left - origin of primary	502	Her2-/HR+	Moderately differentiated; Grade II	IA	8	0	20	Married (including common law)	Beam radiation	No/Unknown	67	Alive	N/A not first tumor	N/A not first tumor
4464508	40	Black	2010	Right - origin of primary	509	Her2-/HR+	Moderately differentiated; Grade II	IIA	24	0	44	Married (including common law)	None/Unknown	No/Unknown	65	Alive	N/A not first tumor	N/A not first tumor
4465462	79	White	2010	Right - origin of primary	504	Her2-/HR+	Moderately differentiated; Grade II	IA	12	0	23	Widowed	Radioactive implants	No/Unknown	69	Alive	N/A not first tumor	N/A not first tumor
4467447	66	White	2010	Right - origin of primary	508	Her2-/HR+	Moderately differentiated; Grade II	IA	15	0	22	Married (including common law)	Beam radiation	No/Unknown	63	Alive	N/A not first tumor	N/A not first tumor
4470943	62	Asian or Pacific Islander	2010	Right - origin of primary	503	Her2+/HR+	Poorly differentiated; Grade III	IA	8	0	41	Widowed	None/Unknown	Yes	70	Alive	N/A not first tumor	N/A not first tumor
4481854	63	White	2010	Left - origin of primary	505	Her2-/HR+	Moderately differentiated; Grade II	IIA	16	2	22	Divorced	Radiation, NOS method or source not specified	Yes	66	Alive	N/A not first tumor	N/A not first tumor
4482773	60	White	2010	Right - origin of primary	508	Her2-/HR+	Moderately differentiated; Grade II	IIIA	112	0	45	Married (including common law)	Beam radiation	Yes	66	Alive	N/A not first tumor	N/A not first tumor
4488667	76	White	2010	Left - origin of primary	508	Her2-/HR+	Moderately differentiated; Grade II	IA	4	0	55	Divorced	None/Unknown	No/Unknown	65	Alive	N/A not first tumor	N/A not first tumor
4497306	53	White	2010	Left - origin of primary	509	Her2-/HR+	Moderately differentiated; Grade II	IA	9	0	41	Married (including common law)	None/Unknown	No/Unknown	69	Alive	N/A not first tumor	N/A not first tumor
4498870	73	White	2010	Right - origin of primary	504	Her2+/HR+	Moderately differentiated; Grade II	IA	12	0	22	Divorced	Beam radiation	No/Unknown	71	Alive	N/A not first tumor	N/A not first tumor
4503385	78	White	2010	Right - origin of primary	508	Her2-/HR+	Well differentiated; Grade I	IA	18	0	22	Married (including common law)	Beam radiation	No/Unknown	59	Dead	N/A not first tumor	N/A not first tumor
4504305	72	White	2010	Right - origin of primary	508	Her2-/HR+	Well differentiated; Grade I	IA	7	0	22	Widowed	Beam radiation	No/Unknown	64	Alive	N/A not first tumor	N/A not first tumor
4509111	53	White	2010	Left - origin of primary	504	Her2+/HR+	Poorly differentiated; Grade III	IIIA	20	5	52	Divorced	Beam radiation	Yes	69	Alive	N/A not first tumor	N/A not first tumor
4511386	79	White	2010	Right - origin of primary	502	Her2-/HR+	Well differentiated; Grade I	IA	2	0	22	Widowed	None/Unknown	No/Unknown	59	Dead	N/A not first tumor	N/A not first tumor
4517542	66	White	2010	Right - origin of primary	504	Her2-/HR+	Well differentiated; Grade I	IA	14	0	22	Single (never married)	Radioactive implants	No/Unknown	60	Alive	N/A not first tumor	N/A not first tumor
4518631	69	Asian or Pacific Islander	2010	Left - origin of primary	504	Her2-/HR+	Moderately differentiated; Grade II	IA	13	0	41	Widowed	None/Unknown	No/Unknown	68	Alive	N/A not first tumor	N/A not first tumor
4527720	56	White	2010	Right - origin of primary	504	Her2+/HR+	Moderately differentiated; Grade II	IIB	21	1	52	Married (including common law)	None/Unknown	No/Unknown	65	Alive	N/A not first tumor	N/A not first tumor
4531193	72	White	2010	Right - origin of primary	503	Her2-/HR+	Moderately differentiated; Grade II	IA	6	0	41	Single (never married)	None/Unknown	No/Unknown	64	Alive	Alive or dead of other cause	Alive or dead due to cancer
4534116	67	White	2010	Right - origin of primary	505	Her2-/HR+	Well differentiated; Grade I	IA	17	0	22	Widowed	Radioactive implants	No/Unknown	62	Alive	N/A not first tumor	N/A not first tumor
4535576	54	Asian or Pacific Islander	2010	Left - origin of primary	504	Triple Negative	Poorly differentiated; Grade III	IIA	19	1	41	Divorced	None/Unknown	Yes	69	Alive	N/A not first tumor	N/A not first tumor
4535842	59	White	2010	Left - origin of primary	501	Her2-/HR+	Moderately differentiated; Grade II	IIA	21	0	22	Married (including common law)	Beam radiation	No/Unknown	64	Alive	N/A not first tumor	N/A not first tumor
4543430	70	Black	2010	Right - origin of primary	509	Her2+/HR-	Moderately differentiated; Grade II	IA	6	0	41	Divorced	None/Unknown	No/Unknown	68	Alive	N/A not first tumor	N/A not first tumor
4545779	44	Black	2010	Left - origin of primary	508	Her2-/HR+	Poorly differentiated; Grade III	IIA	30	0	22	Married (including common law)	Beam radiation	Yes	70	Alive	N/A not first tumor	N/A not first tumor
4546292	57	White	2010	Left - origin of primary	508	Her2+/HR+	Poorly differentiated; Grade III	IIIA	100	0	51	Divorced	Beam radiation	Yes	68	Alive	N/A not first tumor	N/A not first tumor
4548421	64	White	2010	Left - origin of primary	504	Her2-/HR+	Moderately differentiated; Grade II	IA	16	0	22	Single (never married)	Beam radiation	No/Unknown	62	Alive	N/A not first tumor	N/A not first tumor
4551279	60	White	2010	Left - origin of primary	504	Her2-/HR+	Poorly differentiated; Grade III	IIIA	16	7	22	Married (including common law)	None/Unknown	No/Unknown	70	Alive	N/A not first tumor	N/A not first tumor
4551993	76	White	2010	Right - origin of primary	504	Her2-/HR+	Moderately differentiated; Grade II	IA	15	0	41	Married (including common law)	None/Unknown	No/Unknown	64	Alive	N/A not first tumor	N/A not first tumor
4553021	66	White	2010	Left - origin of primary	504	Her2-/HR+	Well differentiated; Grade I	IIA	28	0	23	Married (including common law)	Beam radiation	Yes	69	Alive	N/A not first tumor	N/A not first tumor
4553304	71	White	2010	Right - origin of primary	505	Her2-/HR+	Well differentiated; Grade I	IA	11	0	22	Single (never married)	None/Unknown	No/Unknown	65	Alive	Alive or dead of other cause	Alive or dead due to cancer
4554476	71	White	2010	Right - origin of primary	505	Triple Negative	Poorly differentiated; Grade III	IA	14	0	22	Widowed	Beam radiation	No/Unknown	70	Alive	Alive or dead of other cause	Alive or dead due to cancer
4554545	53	White	2010	Right - origin of primary	501	Her2-/HR+	Well differentiated; Grade I	IA	14	0	23	Married (including common law)	Beam radiation	No/Unknown	63	Alive	N/A not first tumor	N/A not first tumor
4555685	71	White	2010	Right - origin of primary	505	Her2-/HR+	Moderately differentiated; Grade II	IIA	21	0	22	Married (including common law)	Beam radiation	No/Unknown	70	Alive	N/A not first tumor	N/A not first tumor
4557558	63	White	2010	Left - origin of primary	503	Triple Negative	Poorly differentiated; Grade III	IA	9	0	52	Married (including common law)	None/Unknown	No/Unknown	67	Alive	N/A not first tumor	N/A not first tumor
5250781	57	White	2010	Right - origin of primary	504	Her2-/HR+	Moderately differentiated; Grade II	IIB	40	2	46	Single (never married)	Beam radiation	Yes	61	Alive	N/A not first tumor	N/A not first tumor
5251197	65	Asian or Pacific Islander	2010	Right - origin of primary	501	Her2+/HR+	Poorly differentiated; Grade III	IA	10	0	22	Married (including common law)	None/Unknown	No/Unknown	66	Alive	N/A not first tumor	N/A not first tumor
5251509	57	White	2010	Left - origin of primary	502	Her2-/HR+	Poorly differentiated; Grade III	IA	14	0	22	Married (including common law)	Beam radiation	No/Unknown	60	Alive	Alive or dead of other cause	Alive or dead due to cancer
5252983	60	White	2010	Left - origin of primary	502	Her2+/HR+	Poorly differentiated; Grade III	IIA	17	1	22	Married (including common law)	Beam radiation	Yes	66	Alive	N/A not first tumor	N/A not first tumor
5266984	72	Black	2010	Left - origin of primary	509	Her2-/HR+	Moderately differentiated; Grade II	IA	8	0	22	Single (never married)	Beam radiation	No/Unknown	66	Alive	N/A not first tumor	N/A not first tumor
5267379	63	Asian or Pacific Islander	2010	Right - origin of primary	505	Her2+/HR+	Moderately differentiated; Grade II	IIA	36	0	41	Separated	None/Unknown	Yes	66	Alive	N/A not first tumor	N/A not first tumor
5273701	79	White	2010	Left - origin of primary	504	Her2-/HR+	Moderately differentiated; Grade II	IA	14	0	22	Married (including common law)	Radioactive implants	No/Unknown	69	Alive	N/A not first tumor	N/A not first tumor
5278121	53	White	2010	Left - origin of primary	504	Her2-/HR+	Well differentiated; Grade I	IIA	22	0	22	Married (including common law)	Radiation, NOS method or source not specified	No/Unknown	64	Alive	N/A not first tumor	N/A not first tumor
5278877	67	Black	2010	Right - origin of primary	501	Her2-/HR+	Well differentiated; Grade I	IA	6	0	45	Married (including common law)	None/Unknown	No/Unknown	70	Alive	N/A not first tumor	N/A not first tumor
5279096	52	White	2010	Left - origin of primary	508	Her2-/HR+	Well differentiated; Grade I	IA	1	0	22	Single (never married)	Beam radiation	No/Unknown	64	Alive	Alive or dead of other cause	Alive or dead due to cancer
5279994	64	White	2010	Left - origin of primary	509	Her2-/HR+	Well differentiated; Grade I	IIA	40	0	51	Married (including common law)	Beam radiation	No/Unknown	70	Alive	N/A not first tumor	N/A not first tumor
5283331	63	Black	2010	Left - origin of primary	504	Her2+/HR+	Moderately differentiated; Grade II	IB	6	1	22	Divorced	None/Unknown	Yes	65	Alive	N/A not first tumor	N/A not first tumor
5287909	63	White	2010	Right - origin of primary	509	Her2+/HR+	Moderately differentiated; Grade II	IA	14	0	23	Widowed	Beam radiation	Yes	36	Dead	N/A not first tumor	N/A not first tumor
5290148	50	White	2010	Right - origin of primary	508	Her2-/HR+	Moderately differentiated; Grade II	IA	8	0	49	Single (never married)	None/Unknown	No/Unknown	60	Alive	N/A not first tumor	N/A not first tumor
5292102	68	White	2010	Right - origin of primary	508	Her2-/HR+	Well differentiated; Grade I	IA	13	0	22	Married (including common law)	None/Unknown	No/Unknown	61	Alive	N/A not first tumor	N/A not first tumor
5298874	69	White	2010	Left - origin of primary	501	Her2-/HR+	Moderately differentiated; Grade II	IB	16	2	23	Married (including common law)	Beam radiation	No/Unknown	62	Alive	N/A not first tumor	N/A not first tumor
5299164	52	Asian or Pacific Islander	2010	Left - origin of primary	503	Her2-/HR+	Moderately differentiated; Grade II	IIA	25	0	20	Single (never married)	Beam radiation	Yes	63	Alive	N/A not first tumor	N/A not first tumor
5304218	74	White	2010	Left - origin of primary	502	Her2-/HR+	Moderately differentiated; Grade II	IIB	24	1	22	Single (never married)	Radioactive implants	No/Unknown	46	Dead	N/A not first tumor	N/A not first tumor
5308676	73	White	2010	Left - origin of primary	504	Triple Negative	Moderately differentiated; Grade II	IA	10	0	23	Married (including common law)	Beam radiation	No/Unknown	49	Dead	N/A not first tumor	N/A not first tumor
5326297	62	American Indian/Alaska Native	2010	Right - origin of primary	508	Her2-/HR+	Moderately differentiated; Grade II	IA	9	0	22	Single (never married)	Beam radiation	No/Unknown	69	Alive	N/A not first tumor	N/A not first tumor
5326711	41	White	2010	Left - origin of primary	504	Her2-/HR+	Poorly differentiated; Grade III	IIA	31	0	47	Married (including common law)	None/Unknown	Yes	60	Alive	N/A not first tumor	N/A not first tumor
5334290	68	White	2010	Left - origin of primary	502	Her2-/HR+	Poorly differentiated; Grade III	IIB	25	1	52	Married (including common law)	Beam radiation	Yes	60	Alive	N/A not first tumor	N/A not first tumor
5337623	74	White	2010	Right - origin of primary	503	Her2-/HR+	Moderately differentiated; Grade II	IA	18	0	24	Widowed	None/Unknown	No/Unknown	69	Alive	N/A not first tumor	N/A not first tumor
5339261	67	Asian or Pacific Islander	2010	Right - origin of primary	508	Her2-/HR+	Moderately differentiated; Grade II	IIB	75	0	51	Married (including common law)	None/Unknown	No/Unknown	68	Alive	N/A not first tumor	N/A not first tumor
5340744	70	White	2010	Right - origin of primary	508	Her2-/HR+	Moderately differentiated; Grade II	IIA	22	0	23	Widowed	None/Unknown	No/Unknown	67	Alive	N/A not first tumor	N/A not first tumor
5341403	62	White	2010	Left - origin of primary	502	Her2-/HR+	Moderately differentiated; Grade II	IA	11	0	24	Divorced	Beam radiation	No/Unknown	61	Alive	N/A not first tumor	N/A not first tumor
5346462	57	White	2010	Left - origin of primary	508	Her2-/HR+	Well differentiated; Grade I	IB	8	1	22	Married (including common law)	Beam radiation	Yes	71	Alive	N/A not first tumor	N/A not first tumor
5349199	72	White	2010	Right - origin of primary	502	Her2-/HR+	Well differentiated; Grade I	IA	15	0	21	Married (including common law)	None/Unknown	No/Unknown	62	Alive	N/A not first tumor	N/A not first tumor
5349274	59	Asian or Pacific Islander	2010	Right - origin of primary	502	Her2-/HR+	Moderately differentiated; Grade II	IA	9	0	22	Widowed	Beam radiation	No/Unknown	71	Alive	Alive or dead of other cause	Alive or dead due to cancer
5349280	52	Asian or Pacific Islander	2010	Left - origin of primary	508	Her2-/HR+	Well differentiated; Grade I	IA	2	0	22	Single (never married)	Beam radiation	No/Unknown	71	Alive	Alive or dead of other cause	Alive or dead due to cancer
5349322	50	Asian or Pacific Islander	2010	Right - origin of primary	508	Her2-/HR+	Poorly differentiated; Grade III	IIB	35	1	51	Married (including common law)	None/Unknown	No/Unknown	65	Alive	Alive or dead of other cause	Alive or dead due to cancer
5349349	42	White	2010	Right - origin of primary	508	Her2-/HR+	Moderately differentiated; Grade II	IA	4	0	49	Married (including common law)	None/Unknown	No/Unknown	56	Alive	N/A not first tumor	N/A not first tumor
5349401	68	White	2010	Right - origin of primary	508	Her2-/HR+	Well differentiated; Grade I	IA	15	0	22	Widowed	None/Unknown	No/Unknown	68	Alive	Alive or dead of other cause	Alive or dead due to cancer
5349404	65	White	2010	Left - origin of primary	502	Her2-/HR+	Well differentiated; Grade I	IA	10	0	23	Married (including common law)	None/Unknown	No/Unknown	68	Alive	Alive or dead of other cause	Alive or dead due to cancer
5349411	44	White	2010	Left - origin of primary	509	Her2-/HR+	Poorly differentiated; Grade III	IA	15	0	44	Married (including common law)	None/Unknown	Yes	70	Alive	Alive or dead of other cause	Alive or dead due to cancer
5349416	43	White	2010	Right - origin of primary	508	Her2-/HR+	Well differentiated; Grade I	IA	12	0	23	Married (including common law)	None/Unknown	No/Unknown	70	Alive	Alive or dead of other cause	Alive or dead due to cancer
5349450	42	Asian or Pacific Islander	2010	Left - origin of primary	508	Her2-/HR+	Moderately differentiated; Grade II	IIA	25	0	22	Married (including common law)	None/Unknown	No/Unknown	69	Alive	Alive or dead of other cause	Alive or dead due to cancer
5349453	71	White	2010	Left - origin of primary	509	Her2-/HR+	Well differentiated; Grade I	IA	7	0	22	Married (including common law)	None/Unknown	No/Unknown	70	Alive	Alive or dead of other cause	Alive or dead due to cancer
5349540	42	Asian or Pacific Islander	2010	Right - origin of primary	504	Her2+/HR+	Poorly differentiated; Grade III	IIIA	28	0	22	Married (including common law)	None/Unknown	Yes	67	Alive	Alive or dead of other cause	Alive or dead due to cancer
5349542	48	Asian or Pacific Islander	2010	Right - origin of primary	504	Her2-/HR+	Moderately differentiated; Grade II	IIA	35	0	22	Married (including common law)	Beam radiation	Yes	66	Alive	Alive or dead of other cause	Alive or dead due to cancer
5349572	48	Black	2010	Left - origin of primary	509	Her2-/HR+	Poorly differentiated; Grade III	IB	15	1	46	Single (never married)	None/Unknown	Yes	71	Alive	Alive or dead of other cause	Alive or dead due to cancer
5349640	69	White	2010	Left - origin of primary	505	Her2-/HR+	Well differentiated; Grade I	IA	14	0	22	Married (including common law)	Beam radiation	No/Unknown	70	Alive	Alive or dead of other cause	Alive or dead due to cancer
5349654	46	White	2010	Left - origin of primary	504	Her2-/HR+	Moderately differentiated; Grade II	IB	7	1	80	Divorced	None/Unknown	Yes	70	Alive	Alive or dead of other cause	Alive or dead due to cancer
5349681	52	White	2010	Left - origin of primary	504	Her2-/HR+	Moderately differentiated; Grade II	IIA	24	0	20	Single (never married)	Beam radiation	No/Unknown	69	Alive	Alive or dead of other cause	Alive or dead due to cancer
5349699	41	White	2010	Left - origin of primary	505	Her2-/HR+	Poorly differentiated; Grade III	IIB	32	1	20	Divorced	Beam radiation	Yes	70	Alive	Alive or dead of other cause	Alive or dead due to cancer
5349726	64	White	2010	Left - origin of primary	504	Her2-/HR+	Moderately differentiated; Grade II	IIA	21	0	22	Married (including common law)	Beam radiation	No/Unknown	71	Alive	Alive or dead of other cause	Alive or dead due to cancer
5349732	53	Black	2010	Right - origin of primary	508	Her2-/HR+	Well differentiated; Grade I	IA	15	0	22	Single (never married)	Radioactive implants	Yes	68	Alive	Alive or dead of other cause	Alive or dead due to cancer
5349744	67	White	2010	Left - origin of primary	502	Her2-/HR+	Well differentiated; Grade I	IA	4	0	22	Married (including common law)	Beam radiation	No/Unknown	71	Alive	Alive or dead of other cause	Alive or dead due to cancer
5349772	61	White	2010	Right - origin of primary	505	Her2-/HR+	Poorly differentiated; Grade III	IA	17	0	22	Married (including common law)	Beam radiation	No/Unknown	69	Alive	Alive or dead of other cause	Alive or dead due to cancer
5349805	43	White	2010	Right - origin of primary	504	Her2-/HR+	Poorly differentiated; Grade III	IIA	25	0	22	Single (never married)	Beam radiation	Yes	69	Alive	Alive or dead of other cause	Alive or dead due to cancer
5349814	50	White	2010	Left - origin of primary	504	Her2-/HR+	Moderately differentiated; Grade II	IA	15	0	22	Single (never married)	Beam radiation	No/Unknown	68	Alive	Alive or dead of other cause	Alive or dead due to cancer
5349836	57	Black	2010	Right - origin of primary	501	Triple Negative	Moderately differentiated; Grade II	IV	130	10	51	Single (never married)	None/Unknown	Yes	69	Alive	Alive or dead of other cause	Alive or dead due to cancer
5349837	64	White	2010	Right - origin of primary	508	Triple Negative	Poorly differentiated; Grade III	IA	13	0	22	Widowed	Beam radiation	Yes	69	Alive	Alive or dead of other cause	Alive or dead due to cancer
5349848	67	White	2010	Right - origin of primary	504	Her2-/HR+	Poorly differentiated; Grade III	IIA	18	2	30	Divorced	None/Unknown	No/Unknown	68	Alive	Alive or dead of other cause	Alive or dead due to cancer
5349849	60	White	2010	Left - origin of primary	508	Her2-/HR+	Well differentiated; Grade I	IIB	38	1	20	Married (including common law)	Beam radiation	No/Unknown	68	Alive	Alive or dead of other cause	Alive or dead due to cancer
5349880	61	White	2010	Left - origin of primary	508	Her2-/HR+	Well differentiated; Grade I	IA	11	0	22	Single (never married)	Beam radiation	No/Unknown	68	Alive	Alive or dead of other cause	Alive or dead due to cancer
5349885	59	White	2010	Left - origin of primary	504	Her2+/HR+	Poorly differentiated; Grade III	IA	19	0	23	Divorced	Beam radiation	Yes	68	Alive	Alive or dead of other cause	Alive or dead due to cancer
5349894	70	Black	2010	Right - origin of primary	502	Triple Negative	Poorly differentiated; Grade III	IIA	12	1	23	Married (including common law)	Beam radiation	Yes	68	Alive	Alive or dead of other cause	Alive or dead due to cancer
5349900	79	White	2010	Right - origin of primary	504	Her2-/HR+	Moderately differentiated; Grade II	IA	15	0	40	Married (including common law)	None/Unknown	No/Unknown	68	Alive	Alive or dead of other cause	Alive or dead due to cancer
5349912	67	White	2010	Right - origin of primary	504	Her2-/HR+	Well differentiated; Grade I	IA	15	0	20	Married (including common law)	Beam radiation	No/Unknown	69	Alive	Alive or dead of other cause	Alive or dead due to cancer
5349913	49	White	2010	Left - origin of primary	504	Her2-/HR+	Moderately differentiated; Grade II	IIIA	52	1	40	Married (including common law)	None/Unknown	Yes	68	Alive	Alive or dead of other cause	Alive or dead due to cancer
5349920	45	White	2010	Left - origin of primary	508	Her2-/HR+	Moderately differentiated; Grade II	IIA	23	0	20	Single (never married)	Beam radiation	No/Unknown	68	Alive	Alive or dead of other cause	Alive or dead due to cancer
5349940	52	White	2010	Left - origin of primary	504	Her2-/HR+	Moderately differentiated; Grade II	IIIC	97	11	41	Married (including common law)	Beam radiation	Yes	67	Alive	N/A not first tumor	N/A not first tumor
5349943	44	Asian or Pacific Islander	2010	Right - origin of primary	504	Her2-/HR+	Moderately differentiated; Grade II	IA	10	0	22	Married (including common law)	Beam radiation	No/Unknown	67	Alive	Alive or dead of other cause	Alive or dead due to cancer
5349947	54	Black	2010	Left - origin of primary	504	Her2-/HR+	Poorly differentiated; Grade III	IIIA	56	10	20	Single (never married)	Beam radiation	Yes	67	Alive	Alive or dead of other cause	Alive or dead due to cancer
5349962	55	Asian or Pacific Islander	2010	Left - origin of primary	504	Her2-/HR+	Well differentiated; Grade I	IA	7	0	23	Married (including common law)	Beam radiation	No/Unknown	67	Alive	Alive or dead of other cause	Alive or dead due to cancer
5350085	48	White	2010	Left - origin of primary	509	Her2-/HR+	Well differentiated; Grade I	IIIA	54	2	44	Married (including common law)	None/Unknown	Yes	67	Alive	Alive or dead of other cause	Alive or dead due to cancer
5350103	77	Asian or Pacific Islander	2010	Left - origin of primary	505	Her2-/HR+	Moderately differentiated; Grade II	IA	15	0	41	Widowed	None/Unknown	No/Unknown	67	Alive	Alive or dead of other cause	Alive or dead due to cancer
5350112	63	White	2010	Right - origin of primary	504	Her2-/HR+	Well differentiated; Grade I	IA	13	0	20	Divorced	Beam radiation	No/Unknown	67	Alive	Alive or dead of other cause	Alive or dead due to cancer
5350131	48	Asian or Pacific Islander	2010	Left - origin of primary	504	Her2-/HR+	Moderately differentiated; Grade II	IA	16	0	22	Married (including common law)	Beam radiation	No/Unknown	67	Alive	Alive or dead of other cause	Alive or dead due to cancer
5350143	66	White	2010	Right - origin of primary	504	Her2-/HR+	Poorly differentiated; Grade III	IIA	33	0	20	Married (including common law)	Beam radiation	Yes	67	Alive	Alive or dead of other cause	Alive or dead due to cancer
5350144	61	White	2010	Left - origin of primary	504	Her2-/HR+	Well differentiated; Grade I	IB	9	1	20	Married (including common law)	Beam radiation	No/Unknown	67	Alive	Alive or dead of other cause	Alive or dead due to cancer
5350177	73	White	2010	Right - origin of primary	503	Triple Negative	Poorly differentiated; Grade III	IIA	35	0	45	Married (including common law)	None/Unknown	Yes	71	Alive	Alive or dead of other cause	Alive or dead due to cancer
5350195	45	White	2010	Left - origin of primary	501	Her2-/HR+	Poorly differentiated; Grade III	IB	12	1	41	Married (including common law)	None/Unknown	No/Unknown	67	Alive	Alive or dead of other cause	Alive or dead due to cancer
5350216	46	Asian or Pacific Islander	2010	Left - origin of primary	505	Her2-/HR+	Moderately differentiated; Grade II	IA	5	0	20	Divorced	Beam radiation	No/Unknown	71	Alive	Alive or dead of other cause	Alive or dead due to cancer
5350220	55	White	2010	Right - origin of primary	504	Her2-/HR+	Well differentiated; Grade I	IA	18	0	20	Married (including common law)	Beam radiation	No/Unknown	70	Alive	Alive or dead of other cause	Alive or dead due to cancer
5350275	79	White	2010	Right - origin of primary	508	Her2-/HR+	Well differentiated; Grade I	IA	14	0	20	Single (never married)	None/Unknown	No/Unknown	70	Alive	Alive or dead of other cause	Alive or dead due to cancer
5350277	73	White	2010	Left - origin of primary	502	Her2-/HR+	Well differentiated; Grade I	IA	17	0	20	Married (including common law)	Beam radiation	No/Unknown	68	Alive	Alive or dead of other cause	Alive or dead due to cancer
5350310	36	White	2010	Left - origin of primary	502	Her2-/HR+	Poorly differentiated; Grade III	IA	13	0	30	Married (including common law)	None/Unknown	Yes	68	Alive	Alive or dead of other cause	Alive or dead due to cancer
5350339	67	Black	2010	Left - origin of primary	509	Her2-/HR+	Moderately differentiated; Grade II	IIIA	70	2	46	Widowed	Beam radiation	Yes	58	Dead	Alive or dead of other cause	Dead (attributable to causes other than this cancer dx)
5350342	73	White	2010	Left - origin of primary	501	Her2-/HR+	Moderately differentiated; Grade II	IA	20	0	23	Widowed	Beam radiation	No/Unknown	69	Alive	Alive or dead of other cause	Alive or dead due to cancer
5350345	48	White	2010	Right - origin of primary	501	Her2-/HR+	Moderately differentiated; Grade II	IIA	23	0	21	Married (including common law)	Beam radiation	Yes	70	Alive	Alive or dead of other cause	Alive or dead due to cancer
5350347	66	White	2010	Right - origin of primary	502	Her2+/HR+	Poorly differentiated; Grade III	IA	13	0	20	Married (including common law)	Beam radiation	Yes	70	Alive	Alive or dead of other cause	Alive or dead due to cancer
5350348	72	White	2010	Left - origin of primary	504	Her2-/HR+	Well differentiated; Grade I	IA	13	0	20	Single (never married)	None/Unknown	No/Unknown	68	Alive	Alive or dead of other cause	Alive or dead due to cancer
5350349	74	White	2010	Right - origin of primary	504	Her2-/HR+	Moderately differentiated; Grade II	IA	4	0	41	Single (never married)	None/Unknown	No/Unknown	67	Alive	Alive or dead of other cause	Alive or dead due to cancer
5350383	49	White	2010	Left - origin of primary	504	Her2-/HR+	Well differentiated; Grade I	IA	17	0	20	Single (never married)	Beam radiation	No/Unknown	69	Alive	Alive or dead of other cause	Alive or dead due to cancer
5350394	75	Black	2010	Left - origin of primary	508	Her2-/HR+	Well differentiated; Grade I	IIB	26	2	20	Single (never married)	None/Unknown	No/Unknown	67	Alive	Alive or dead of other cause	Alive or dead due to cancer
5350407	64	Black	2010	Left - origin of primary	504	Her2-/HR+	Moderately differentiated; Grade II	IIB	72	0	80	Married (including common law)	Beam radiation	No/Unknown	70	Alive	Alive or dead of other cause	Alive or dead due to cancer
5350408	66	Black	2010	Right - origin of primary	508	Her2-/HR+	Poorly differentiated; Grade III	IIA	19	1	20	Widowed	Beam radiation	Yes	67	Alive	Alive or dead of other cause	Alive or dead due to cancer
5350410	74	Black	2010	Left - origin of primary	502	Her2-/HR+	Moderately differentiated; Grade II	IA	9	0	41	Widowed	None/Unknown	No/Unknown	69	Alive	Alive or dead of other cause	Alive or dead due to cancer
5350417	57	White	2010	Right - origin of primary	508	Her2+/HR+	Poorly differentiated; Grade III	IIB	45	1	20	Married (including common law)	Beam radiation	No/Unknown	69	Alive	Alive or dead of other cause	Alive or dead due to cancer
5350420	59	Asian or Pacific Islander	2010	Left - origin of primary	503	Her2-/HR+	Well differentiated; Grade I	IIA	28	0	22	Married (including common law)	Beam radiation	No/Unknown	69	Alive	Alive or dead of other cause	Alive or dead due to cancer
5350429	63	Asian or Pacific Islander	2010	Right - origin of primary	508	Her2+/HR+	Poorly differentiated; Grade III	IV	15	15	50	Single (never married)	Beam radiation	Yes	25	Dead	Dead (attributable to this cancer dx)	Alive or dead due to cancer
5350432	47	White	2010	Left - origin of primary	504	Her2-/HR+	Poorly differentiated; Grade III	IA	5	0	22	Single (never married)	Beam radiation	Yes	69	Alive	Alive or dead of other cause	Alive or dead due to cancer
5350443	49	White	2010	Left - origin of primary	504	Her2-/HR+	Poorly differentiated; Grade III	IA	9	0	40	Divorced	None/Unknown	Yes	68	Alive	Alive or dead of other cause	Alive or dead due to cancer
5350469	72	White	2010	Left - origin of primary	509	Her2-/HR+	Poorly differentiated; Grade III	IA	20	0	20	Married (including common law)	Beam radiation	Yes	67	Alive	Alive or dead of other cause	Alive or dead due to cancer
5350482	60	White	2010	Right - origin of primary	501	Her2-/HR+	Well differentiated; Grade I	IA	991	0	22	Divorced	Beam radiation	No/Unknown	67	Alive	Alive or dead of other cause	Alive or dead due to cancer
5350486	49	Asian or Pacific Islander	2010	Left - origin of primary	504	Her2-/HR+	Poorly differentiated; Grade III	IA	6	0	22	Single (never married)	Beam radiation	Yes	67	Alive	Alive or dead of other cause	Alive or dead due to cancer
5350491	62	Asian or Pacific Islander	2010	Right - origin of primary	501	Triple Negative	Poorly differentiated; Grade III	IIIB	33	0	40	Married (including common law)	Beam radiation	Yes	8	Dead	Alive or dead of other cause	Dead (attributable to causes other than this cancer dx)
5350512	57	Asian or Pacific Islander	2010	Left - origin of primary	502	Her2-/HR+	Moderately differentiated; Grade II	IIB	48	1	51	Married (including common law)	Beam radiation	Yes	71	Alive	Alive or dead of other cause	Alive or dead due to cancer
5350551	70	White	2010	Right - origin of primary	508	Her2+/HR+	Moderately differentiated; Grade II	IIB	32	1	23	Widowed	Beam radiation	Yes	70	Alive	Alive or dead of other cause	Alive or dead due to cancer
5350556	76	White	2010	Right - origin of primary	509	Her2-/HR+	Well differentiated; Grade I	IA	8	0	22	Widowed	Radioactive implants	No/Unknown	70	Alive	Alive or dead of other cause	Alive or dead due to cancer
5350563	62	Black	2010	Left - origin of primary	508	Her2-/HR+	Moderately differentiated; Grade II	IIB	40	1	23	Single (never married)	Beam radiation	Yes	66	Dead	Dead (attributable to this cancer dx)	Alive or dead due to cancer
5350566	74	White	2010	Right - origin of primary	504	Her2-/HR+	Moderately differentiated; Grade II	IIIA	56	1	22	Married (including common law)	Beam radiation	Yes	70	Alive	Alive or dead of other cause	Alive or dead due to cancer
5350571	59	White	2010	Right - origin of primary	504	Her2-/HR+	Well differentiated; Grade I	IA	4	0	22	Single (never married)	Beam radiation	No/Unknown	70	Alive	Alive or dead of other cause	Alive or dead due to cancer
5350663	65	White	2010	Left - origin of primary	502	Triple Negative	Moderately differentiated; Grade II	IA	18	0	40	Widowed	None/Unknown	Yes	69	Alive	Alive or dead of other cause	Alive or dead due to cancer
5350690	40	White	2010	Right - origin of primary	505	Her2-/HR+	Poorly differentiated; Grade III	IIA	22	0	55	Married (including common law)	None/Unknown	Yes	70	Alive	Alive or dead of other cause	Alive or dead due to cancer
5350712	46	White	2010	Left - origin of primary	501	Her2-/HR+	Poorly differentiated; Grade III	IIIA	22	4	20	Married (including common law)	None/Unknown	Yes	67	Alive	Alive or dead of other cause	Alive or dead due to cancer
5350812	79	White	2010	Right - origin of primary	509	Her2-/HR+	Well differentiated; Grade I	IA	11	0	41	Married (including common law)	None/Unknown	No/Unknown	71	Alive	Alive or dead of other cause	Alive or dead due to cancer
5350825	66	White	2010	Left - origin of primary	504	Her2-/HR+	Moderately differentiated; Grade II	IIB	53	0	22	Widowed	Beam radiation	No/Unknown	66	Dead	N/A not first tumor	N/A not first tumor
5350869	65	White	2010	Left - origin of primary	504	Her2-/HR+	Well differentiated; Grade I	IA	10	0	22	Married (including common law)	Beam radiation	No/Unknown	69	Alive	Alive or dead of other cause	Alive or dead due to cancer
5350885	53	White	2010	Left - origin of primary	501	Her2-/HR+	Moderately differentiated; Grade II	IB	20	1	23	Single (never married)	Beam radiation	No/Unknown	68	Alive	Alive or dead of other cause	Alive or dead due to cancer
5350895	58	White	2010	Left - origin of primary	504	Her2-/HR+	Poorly differentiated; Grade III	IA	14	0	51	Married (including common law)	Beam radiation	No/Unknown	66	Alive	Alive or dead of other cause	Alive or dead due to cancer
5350922	70	White	2010	Right - origin of primary	509	Her2-/HR+	Poorly differentiated; Grade III	IIIA	100	2	50	Married (including common law)	Beam radiation	Yes	62	Dead	N/A not first tumor	N/A not first tumor
5350991	49	White	2010	Left - origin of primary	502	Triple Negative	Poorly differentiated; Grade III	IA	14	0	22	Married (including common law)	Beam radiation	Yes	71	Alive	Alive or dead of other cause	Alive or dead due to cancer
5350994	26	White	2010	Left - origin of primary	504	Triple Negative	Poorly differentiated; Grade III	IIIA	45	4	55	Single (never married)	Beam radiation	Yes	70	Alive	Alive or dead of other cause	Alive or dead due to cancer
5351083	74	White	2010	Left - origin of primary	504	Triple Negative	Poorly differentiated; Grade III	IA	8	0	22	Married (including common law)	Beam radiation	No/Unknown	68	Alive	Alive or dead of other cause	Alive or dead due to cancer
5351095	52	White	2010	Left - origin of primary	505	Her2-/HR+	Moderately differentiated; Grade II	IIB	36	2	23	Single (never married)	Beam radiation	Yes	69	Alive	Alive or dead of other cause	Alive or dead due to cancer
5351130	56	White	2010	Left - origin of primary	501	Her2+/HR+	Well differentiated; Grade I	IA	18	0	48	Married (including common law)	None/Unknown	No/Unknown	68	Alive	Alive or dead of other cause	Alive or dead due to cancer
5351132	32	Asian or Pacific Islander	2010	Left - origin of primary	504	Her2-/HR+	Poorly differentiated; Grade III	IA	15	0	22	Married (including common law)	Beam radiation	Yes	58	Dead	Dead (attributable to this cancer dx)	Alive or dead due to cancer
5351136	72	Black	2010	Right - origin of primary	508	Her2+/HR-	Moderately differentiated; Grade II	IIA	20	0	22	Single (never married)	Beam radiation	Yes	67	Alive	Alive or dead of other cause	Alive or dead due to cancer
5351153	52	White	2010	Left - origin of primary	504	Her2-/HR+	Moderately differentiated; Grade II	IIIC	60	4	55	Married (including common law)	Beam radiation	Yes	67	Alive	Alive or dead of other cause	Alive or dead due to cancer
5351158	47	Asian or Pacific Islander	2010	Right - origin of primary	504	Her2-/HR+	Moderately differentiated; Grade II	IIA	21	0	22	Single (never married)	Beam radiation	Yes	68	Alive	Alive or dead of other cause	Alive or dead due to cancer
5351169	69	White	2010	Right - origin of primary	504	Her2-/HR+	Well differentiated; Grade I	IA	13	0	22	Married (including common law)	Beam radiation	No/Unknown	69	Alive	Alive or dead of other cause	Alive or dead due to cancer
5351179	54	White	2010	Right - origin of primary	504	Her2-/HR+	Well differentiated; Grade I	IIA	12	1	23	Separated	Beam radiation	No/Unknown	67	Alive	Alive or dead of other cause	Alive or dead due to cancer
5351191	68	White	2010	Right - origin of primary	508	Her2-/HR+	Well differentiated; Grade I	IIA	21	0	22	Married (including common law)	Beam radiation	No/Unknown	67	Alive	Alive or dead of other cause	Alive or dead due to cancer
5351253	38	Asian or Pacific Islander	2010	Left - origin of primary	504	Her2-/HR+	Poorly differentiated; Grade III	IIIA	34	0	22	Married (including common law)	Beam radiation	Yes	67	Alive	Alive or dead of other cause	Alive or dead due to cancer
5351289	48	White	2010	Left - origin of primary	509	Her2-/HR+	Moderately differentiated; Grade II	IA	18	0	24	Married (including common law)	Beam radiation	Yes	69	Alive	Alive or dead of other cause	Alive or dead due to cancer
5351408	68	White	2010	Right - origin of primary	502	Her2-/HR+	Well differentiated; Grade I	IA	12	0	22	Single (never married)	Beam radiation	No/Unknown	5	Alive	N/A not first tumor	N/A not first tumor
5351412	65	White	2010	Left - origin of primary	504	Her2-/HR+	Well differentiated; Grade I	IA	12	0	51	Married (including common law)	None/Unknown	No/Unknown	66	Alive	Alive or dead of other cause	Alive or dead due to cancer
5351446	76	White	2010	Right - origin of primary	509	Her2+/HR+	Poorly differentiated; Grade III	IIIC	60	13	51	Married (including common law)	None/Unknown	Yes	59	Alive	Alive or dead of other cause	Alive or dead due to cancer
5351457	69	White	2010	Right - origin of primary	502	Her2-/HR+	Well differentiated; Grade I	IIA	27	0	22	Single (never married)	Beam radiation	No/Unknown	71	Alive	Alive or dead of other cause	Alive or dead due to cancer
5351471	62	White	2010	Right - origin of primary	505	Her2-/HR+	Moderately differentiated; Grade II	IIB	32	15	51	Married (including common law)	Beam radiation	Yes	69	Alive	Alive or dead of other cause	Alive or dead due to cancer
5351479	69	White	2010	Right - origin of primary	504	Her2+/HR+	Moderately differentiated; Grade II	IA	16	0	52	Divorced	None/Unknown	Yes	70	Alive	Alive or dead of other cause	Alive or dead due to cancer
5351533	46	White	2010	Left - origin of primary	505	Her2-/HR+	Well differentiated; Grade I	IA	20	0	22	Single (never married)	Beam radiation	Yes	70	Alive	Alive or dead of other cause	Alive or dead due to cancer
5351562	51	Asian or Pacific Islander	2010	Left - origin of primary	504	Triple Negative	Poorly differentiated; Grade III	IA	14	0	22	Married (including common law)	Beam radiation	Yes	71	Alive	Alive or dead of other cause	Alive or dead due to cancer
5351574	47	White	2010	Right - origin of primary	504	Her2+/HR+	Moderately differentiated; Grade II	IIA	19	1	51	Married (including common law)	None/Unknown	No/Unknown	70	Alive	Alive or dead of other cause	Alive or dead due to cancer
5351577	54	Asian or Pacific Islander	2010	Left - origin of primary	504	Triple Negative	Poorly differentiated; Grade III	IIA	23	0	51	Married (including common law)	None/Unknown	Yes	69	Alive	Alive or dead of other cause	Alive or dead due to cancer
5351579	38	White	2010	Left - origin of primary	504	Her2+/HR+	Moderately differentiated; Grade II	IA	18	0	58	Single (never married)	None/Unknown	Yes	69	Alive	Alive or dead of other cause	Alive or dead due to cancer
5351622	48	Asian or Pacific Islander	2010	Left - origin of primary	509	Her2-/HR+	Moderately differentiated; Grade II	IIB	25	3	22	Divorced	Beam radiation	Yes	69	Alive	N/A not first tumor	N/A not first tumor
5351630	59	Asian or Pacific Islander	2010	Left - origin of primary	509	Her2+/HR+	Moderately differentiated; Grade II	IIA	21	0	51	Widowed	None/Unknown	Yes	68	Alive	Alive or dead of other cause	Alive or dead due to cancer
5351633	68	Asian or Pacific Islander	2010	Left - origin of primary	500	Triple Negative	Poorly differentiated; Grade III	IIB	25	1	51	Married (including common law)	Beam radiation	Yes	65	Alive	Alive or dead of other cause	Alive or dead due to cancer
5351772	49	White	2010	Right - origin of primary	509	Her2-/HR+	Moderately differentiated; Grade II	IIA	17	1	23	Single (never married)	None/Unknown	Yes	69	Alive	Alive or dead of other cause	Alive or dead due to cancer
5351819	43	Black	2010	Left - origin of primary	504	Her2-/HR+	Moderately differentiated; Grade II	IA	6	0	47	Single (never married)	None/Unknown	No/Unknown	70	Alive	Alive or dead of other cause	Alive or dead due to cancer
5351821	58	White	2010	Right - origin of primary	502	Her2-/HR+	Moderately differentiated; Grade II	IA	12	0	22	Married (including common law)	Beam radiation	No/Unknown	70	Alive	Alive or dead of other cause	Alive or dead due to cancer
5351827	74	White	2010	Left - origin of primary	504	Her2-/HR+	Poorly differentiated; Grade III	IIIA	12	5	23	Widowed	Beam radiation	Yes	70	Alive	Alive or dead of other cause	Alive or dead due to cancer
5351834	74	Asian or Pacific Islander	2010	Left - origin of primary	501	Her2-/HR+	Moderately differentiated; Grade II	IIA	26	0	41	Single (never married)	None/Unknown	No/Unknown	70	Alive	Alive or dead of other cause	Alive or dead due to cancer
5351835	53	White	2010	Right - origin of primary	502	Her2-/HR+	Moderately differentiated; Grade II	IA	6	0	22	Married (including common law)	Beam radiation	No/Unknown	69	Alive	Alive or dead of other cause	Alive or dead due to cancer
5351868	72	White	2010	Left - origin of primary	504	Her2-/HR+	Moderately differentiated; Grade II	IA	15	0	22	Divorced	Beam radiation	No/Unknown	48	Dead	Alive or dead of other cause	Dead (attributable to causes other than this cancer dx)
5351874	50	Asian or Pacific Islander	2010	Left - origin of primary	508	Triple Negative	Well differentiated; Grade I	IA	9	0	41	Married (including common law)	None/Unknown	Yes	70	Alive	Alive or dead of other cause	Alive or dead due to cancer
5351881	71	Black	2010	Left - origin of primary	504	Her2-/HR+	Well differentiated; Grade I	IA	5	0	22	Widowed	Beam radiation	No/Unknown	68	Alive	Alive or dead of other cause	Alive or dead due to cancer
5351884	63	White	2010	Left - origin of primary	508	Her2-/HR+	Moderately differentiated; Grade II	IA	15	0	22	Married (including common law)	Beam radiation	No/Unknown	69	Alive	Alive or dead of other cause	Alive or dead due to cancer
5351885	79	White	2010	Left - origin of primary	503	Her2+/HR-	Poorly differentiated; Grade III	IB	15	1	23	Married (including common law)	Beam radiation	Yes	69	Alive	Alive or dead of other cause	Alive or dead due to cancer
5351893	67	White	2010	Left - origin of primary	508	Her2-/HR+	Moderately differentiated; Grade II	IA	11	0	22	Married (including common law)	Beam radiation	No/Unknown	68	Alive	Alive or dead of other cause	Alive or dead due to cancer
5351902	57	White	2010	Right - origin of primary	508	Her2-/HR+	Poorly differentiated; Grade III	IIB	29	1	51	Widowed	Beam radiation	Yes	68	Alive	Alive or dead of other cause	Alive or dead due to cancer
5351984	70	White	2010	Left - origin of primary	508	Her2+/HR+	Moderately differentiated; Grade II	IIIA	55	2	41	Married (including common law)	None/Unknown	Yes	70	Alive	Alive or dead of other cause	Alive or dead due to cancer
5351987	59	White	2010	Left - origin of primary	505	Her2-/HR+	Well differentiated; Grade I	IB	12	2	22	Married (including common law)	None/Unknown	Yes	69	Alive	Alive or dead of other cause	Alive or dead due to cancer
5351990	61	White	2010	Left - origin of primary	504	Her2-/HR+	Moderately differentiated; Grade II	IA	12	0	22	Married (including common law)	Beam radiation	No/Unknown	69	Alive	Alive or dead of other cause	Alive or dead due to cancer
5352007	42	Asian or Pacific Islander	2010	Left - origin of primary	504	Her2-/HR+	Moderately differentiated; Grade II	IA	5	0	41	Married (including common law)	None/Unknown	No/Unknown	68	Alive	Alive or dead of other cause	Alive or dead due to cancer
5352027	55	Asian or Pacific Islander	2010	Left - origin of primary	504	Her2+/HR+	Moderately differentiated; Grade II	IB	16	3	22	Married (including common law)	None/Unknown	Yes	67	Alive	Alive or dead of other cause	Alive or dead due to cancer
5352061	75	White	2010	Left - origin of primary	503	Her2-/HR+	Moderately differentiated; Grade II	IA	18	0	22	Divorced	None/Unknown	No/Unknown	70	Alive	Alive or dead of other cause	Alive or dead due to cancer
5352074	35	White	2010	Right - origin of primary	502	Her2+/HR+	Moderately differentiated; Grade II	IA	12	0	41	Married (including common law)	None/Unknown	Yes	68	Alive	Alive or dead of other cause	Alive or dead due to cancer
5352076	70	Black	2010	Right - origin of primary	505	Her2-/HR+	Poorly differentiated; Grade III	IIB	33	13	51	Widowed	Beam radiation	No/Unknown	32	Dead	Alive or dead of other cause	Dead (attributable to causes other than this cancer dx)
5352078	63	White	2010	Right - origin of primary	502	Her2-/HR+	Well differentiated; Grade I	IA	13	0	22	Divorced	Beam radiation	No/Unknown	67	Alive	Alive or dead of other cause	Alive or dead due to cancer
5352097	58	White	2010	Right - origin of primary	503	Her2-/HR+	Moderately differentiated; Grade II	IA	12	0	41	Single (never married)	None/Unknown	No/Unknown	35	Alive	Alive or dead of other cause	Alive or dead due to cancer
5352109	45	White	2010	Left - origin of primary	502	Her2-/HR+	Poorly differentiated; Grade III	IIB	30	2	51	Married (including common law)	None/Unknown	Yes	69	Alive	Alive or dead of other cause	Alive or dead due to cancer
5352121	51	White	2010	Left - origin of primary	501	Her2-/HR+	Well differentiated; Grade I	IIIA	50	9	41	Married (including common law)	Beam radiation	Yes	67	Alive	Alive or dead of other cause	Alive or dead due to cancer
5352127	45	White	2010	Right - origin of primary	508	Her2-/HR+	Moderately differentiated; Grade II	IA	5	0	22	Married (including common law)	Beam radiation	No/Unknown	69	Alive	Alive or dead of other cause	Alive or dead due to cancer
5352160	44	White	2010	Left - origin of primary	502	Her2-/HR+	Poorly differentiated; Grade III	IIA	50	0	22	Divorced	Beam radiation	No/Unknown	71	Alive	Alive or dead of other cause	Alive or dead due to cancer
5352174	77	White	2010	Right - origin of primary	504	Her2-/HR+	Moderately differentiated; Grade II	IIA	25	0	51	Married (including common law)	None/Unknown	No/Unknown	39	Dead	Dead (attributable to this cancer dx)	Alive or dead due to cancer
5352198	60	Asian or Pacific Islander	2010	Left - origin of primary	504	Her2-/HR+	Moderately differentiated; Grade II	IA	11	0	22	Married (including common law)	Beam radiation	No/Unknown	70	Alive	Alive or dead of other cause	Alive or dead due to cancer
5352215	52	White	2010	Right - origin of primary	508	Triple Negative	Poorly differentiated; Grade III	IIA	22	0	41	Married (including common law)	None/Unknown	Yes	70	Alive	Alive or dead of other cause	Alive or dead due to cancer
5352232	41	White	2010	Right - origin of primary	508	Her2+/HR+	Moderately differentiated; Grade II	IIA	22	0	22	Married (including common law)	None/Unknown	Yes	71	Alive	Alive or dead of other cause	Alive or dead due to cancer
5352238	55	White	2010	Left - origin of primary	509	Triple Negative	Poorly differentiated; Grade III	IIB	32	2	22	Separated	None/Unknown	Yes	23	Dead	Dead (attributable to this cancer dx)	Alive or dead due to cancer
5352309	79	Black	2010	Left - origin of primary	508	Her2-/HR+	Poorly differentiated; Grade III	IV	90	1	51	Divorced	None/Unknown	No/Unknown	15	Dead	Dead (attributable to this cancer dx)	Alive or dead due to cancer
5352315	32	Black	2010	Left - origin of primary	508	Triple Negative	Poorly differentiated; Grade III	IIB	37	3	22	Widowed	Beam radiation	Yes	38	Dead	Dead (attributable to this cancer dx)	Alive or dead due to cancer
5352328	77	White	2010	Right - origin of primary	504	Her2-/HR+	Well differentiated; Grade I	IIA	21	0	22	Divorced	Beam radiation	No/Unknown	70	Alive	Alive or dead of other cause	Alive or dead due to cancer
5352353	77	White	2010	Right - origin of primary	504	Her2-/HR+	Well differentiated; Grade I	IA	9	0	22	Married (including common law)	Beam radiation	No/Unknown	70	Alive	Alive or dead of other cause	Alive or dead due to cancer
5352390	74	Black	2010	Left - origin of primary	504	Her2-/HR+	Well differentiated; Grade I	IA	9	0	22	Widowed	Beam radiation	No/Unknown	68	Alive	Alive or dead of other cause	Alive or dead due to cancer
5352436	46	White	2010	Right - origin of primary	509	Her2-/HR+	Well differentiated; Grade I	IA	9	0	22	Married (including common law)	Beam radiation	No/Unknown	69	Alive	Alive or dead of other cause	Alive or dead due to cancer
5352463	41	Black	2010	Right - origin of primary	504	Her2-/HR+	Poorly differentiated; Grade III	IIIC	40	21	51	Separated	Beam radiation	Yes	70	Alive	Alive or dead of other cause	Alive or dead due to cancer
5352483	73	White	2010	Right - origin of primary	505	Her2-/HR+	Moderately differentiated; Grade II	IIA	40	0	23	Single (never married)	None/Unknown	No/Unknown	69	Alive	Alive or dead of other cause	Alive or dead due to cancer
5352514	54	White	2010	Left - origin of primary	504	Her2+/HR+	Moderately differentiated; Grade II	IA	17	0	22	Married (including common law)	Beam radiation	Yes	67	Alive	Alive or dead of other cause	Alive or dead due to cancer
5352522	67	White	2010	Left - origin of primary	501	Her2-/HR+	Moderately differentiated; Grade II	IIA	15	1	22	Married (including common law)	Beam radiation	No/Unknown	69	Alive	Alive or dead of other cause	Alive or dead due to cancer
5352545	51	White	2010	Left - origin of primary	508	Her2-/HR+	Moderately differentiated; Grade II	IA	9	0	22	Single (never married)	Beam radiation	No/Unknown	71	Alive	Alive or dead of other cause	Alive or dead due to cancer
5352548	45	White	2010	Left - origin of primary	502	Triple Negative	Poorly differentiated; Grade III	IIIC	18	0	22	Married (including common law)	None/Unknown	Yes	71	Alive	Alive or dead of other cause	Alive or dead due to cancer
5352585	48	Black	2010	Right - origin of primary	502	Triple Negative	Poorly differentiated; Grade III	IIA	40	0	22	Single (never married)	Beam radiation	Yes	69	Alive	Alive or dead of other cause	Alive or dead due to cancer
5352591	33	White	2010	Left - origin of primary	504	Her2-/HR+	Moderately differentiated; Grade II	IIIA	24	4	49	Married (including common law)	Beam radiation	Yes	70	Alive	Alive or dead of other cause	Alive or dead due to cancer
5352600	62	Asian or Pacific Islander	2010	Left - origin of primary	508	Her2+/HR-	Poorly differentiated; Grade III	IA	9	0	41	Married (including common law)	None/Unknown	Yes	69	Alive	Alive or dead of other cause	Alive or dead due to cancer
5352619	42	White	2010	Right - origin of primary	504	Her2-/HR+	Well differentiated; Grade I	IA	17	0	45	Divorced	None/Unknown	Yes	68	Alive	Alive or dead of other cause	Alive or dead due to cancer
5352624	67	White	2010	Left - origin of primary	508	Triple Negative	Poorly differentiated; Grade III	IIB	30	1	55	Married (including common law)	None/Unknown	Yes	33	Dead	Dead (attributable to this cancer dx)	Alive or dead due to cancer
5352673	42	Asian or Pacific Islander	2010	Left - origin of primary	504	Her2-/HR+	Moderately differentiated; Grade II	IB	15	2	22	Married (including common law)	None/Unknown	Yes	70	Alive	Alive or dead of other cause	Alive or dead due to cancer
5352677	57	White	2010	Left - origin of primary	508	Triple Negative	Moderately differentiated; Grade II	IA	15	0	22	Married (including common law)	None/Unknown	Yes	70	Alive	Alive or dead of other cause	Alive or dead due to cancer
5352680	28	White	2010	Right - origin of primary	504	Her2-/HR+	Moderately differentiated; Grade II	IIA	15	2	45	Single (never married)	None/Unknown	Yes	70	Alive	Alive or dead of other cause	Alive or dead due to cancer
5352689	51	White	2010	Right - origin of primary	503	Her2-/HR+	Moderately differentiated; Grade II	IA	13	0	45	Single (never married)	None/Unknown	No/Unknown	65	Alive	Alive or dead of other cause	Alive or dead due to cancer
5352692	53	White	2010	Left - origin of primary	504	Her2-/HR+	Moderately differentiated; Grade II	IA	6	0	22	Married (including common law)	Beam radiation	No/Unknown	71	Alive	Alive or dead of other cause	Alive or dead due to cancer
5352702	55	White	2010	Left - origin of primary	502	Her2-/HR+	Well differentiated; Grade I	IA	10	0	23	Single (never married)	Beam radiation	No/Unknown	69	Alive	Alive or dead of other cause	Alive or dead due to cancer
5352795	61	White	2010	Left - origin of primary	504	Her2+/HR+	Poorly differentiated; Grade III	IA	15	0	22	Married (including common law)	Beam radiation	Yes	68	Alive	Alive or dead of other cause	Alive or dead due to cancer
5352815	76	White	2010	Right - origin of primary	508	Her2-/HR+	Well differentiated; Grade I	IA	10	0	22	Widowed	Beam radiation	No/Unknown	68	Alive	Alive or dead of other cause	Alive or dead due to cancer
5352821	41	White	2010	Left - origin of primary	502	Her2-/HR+	Moderately differentiated; Grade II	IIB	45	2	51	Married (including common law)	None/Unknown	Yes	68	Alive	Alive or dead of other cause	Alive or dead due to cancer
5352839	41	White	2010	Left - origin of primary	504	Her2-/HR+	Moderately differentiated; Grade II	IIB	25	1	22	Divorced	Beam radiation	Yes	68	Alive	Alive or dead of other cause	Alive or dead due to cancer
5352855	37	White	2010	Left - origin of primary	504	Her2+/HR+	Moderately differentiated; Grade II	IIB	106	0	52	Married (including common law)	Beam radiation	Yes	67	Alive	Alive or dead of other cause	Alive or dead due to cancer
5352915	51	White	2010	Left - origin of primary	509	Her2-/HR+	Well differentiated; Grade I	IIA	25	0	41	Divorced	None/Unknown	No/Unknown	69	Alive	Alive or dead of other cause	Alive or dead due to cancer
5352928	75	White	2010	Right - origin of primary	504	Her2-/HR+	Well differentiated; Grade I	IA	7	0	22	Widowed	None/Unknown	No/Unknown	69	Alive	Alive or dead of other cause	Alive or dead due to cancer
5352943	71	Black	2010	Right - origin of primary	502	Her2+/HR-	Well differentiated; Grade I	IA	8	0	22	Widowed	None/Unknown	Yes	70	Alive	Alive or dead of other cause	Alive or dead due to cancer
5352955	55	Asian or Pacific Islander	2010	Left - origin of primary	508	Her2-/HR+	Well differentiated; Grade I	IIB	39	3	22	Married (including common law)	None/Unknown	No/Unknown	69	Alive	Alive or dead of other cause	Alive or dead due to cancer
5352973	69	White	2010	Left - origin of primary	503	Her2-/HR+	Moderately differentiated; Grade II	IA	13	0	22	Married (including common law)	Radiation, NOS method or source not specified	No/Unknown	70	Alive	Alive or dead of other cause	Alive or dead due to cancer
5352985	57	White	2010	Left - origin of primary	504	Her2-/HR+	Moderately differentiated; Grade II	IIA	20	1	22	Married (including common law)	Beam radiation	No/Unknown	69	Alive	Alive or dead of other cause	Alive or dead due to cancer
5352989	64	White	2010	Left - origin of primary	504	Her2-/HR+	Well differentiated; Grade I	IA	10	0	22	Married (including common law)	Radiation, NOS method or source not specified	No/Unknown	70	Alive	Alive or dead of other cause	Alive or dead due to cancer
5353008	64	Asian or Pacific Islander	2010	Left - origin of primary	503	Her2-/HR+	Poorly differentiated; Grade III	IIA	27	0	22	Married (including common law)	Radiation, NOS method or source not specified	No/Unknown	70	Alive	Alive or dead of other cause	Alive or dead due to cancer
5353027	48	Asian or Pacific Islander	2010	Left - origin of primary	502	Her2-/HR+	Moderately differentiated; Grade II	IIA	21	0	41	Single (never married)	None/Unknown	No/Unknown	70	Alive	Alive or dead of other cause	Alive or dead due to cancer
5353046	56	White	2010	Left - origin of primary	504	Her2-/HR+	Poorly differentiated; Grade III	IIB	21	1	22	Married (including common law)	Radiation, NOS method or source not specified	No/Unknown	68	Alive	Alive or dead of other cause	Alive or dead due to cancer
5353100	51	White	2010	Left - origin of primary	502	Her2-/HR+	Moderately differentiated; Grade II	IIB	25	1	22	Single (never married)	None/Unknown	Yes	70	Alive	Alive or dead of other cause	Alive or dead due to cancer
5353107	58	White	2010	Left - origin of primary	504	Her2-/HR+	Moderately differentiated; Grade II	IIA	23	0	22	Married (including common law)	Beam radiation	No/Unknown	67	Alive	Alive or dead of other cause	Alive or dead due to cancer
5353126	46	White	2010	Left - origin of primary	505	Triple Negative	Poorly differentiated; Grade III	IA	17	0	22	Single (never married)	Beam radiation	Yes	67	Alive	Alive or dead of other cause	Alive or dead due to cancer
5353128	28	White	2010	Left - origin of primary	508	Her2+/HR+	Poorly differentiated; Grade III	IIA	46	0	42	Single (never married)	None/Unknown	Yes	68	Alive	Alive or dead of other cause	Alive or dead due to cancer
5353131	51	White	2010	Right - origin of primary	504	Her2-/HR+	Poorly differentiated; Grade III	IIA	22	0	22	Single (never married)	None/Unknown	No/Unknown	50	Dead	Dead (attributable to this cancer dx)	Alive or dead due to cancer
5353147	66	Asian or Pacific Islander	2010	Right - origin of primary	503	Her2-/HR+	Moderately differentiated; Grade II	IIA	16	1	51	Divorced	None/Unknown	No/Unknown	69	Alive	Alive or dead of other cause	Alive or dead due to cancer
5353173	73	Asian or Pacific Islander	2010	Left - origin of primary	504	Her2-/HR+	Well differentiated; Grade I	IA	7	0	41	Married (including common law)	None/Unknown	No/Unknown	67	Alive	Alive or dead of other cause	Alive or dead due to cancer
5353195	73	Asian or Pacific Islander	2010	Left - origin of primary	502	Her2-/HR+	Well differentiated; Grade I	IA	16	0	22	Widowed	Radiation, NOS method or source not specified	No/Unknown	64	Dead	Alive or dead of other cause	Dead (attributable to causes other than this cancer dx)
5353207	38	Asian or Pacific Islander	2010	Right - origin of primary	505	Her2-/HR+	Moderately differentiated; Grade II	IIB	21	1	22	Single (never married)	Radiation, NOS method or source not specified	Yes	66	Alive	Alive or dead of other cause	Alive or dead due to cancer
5353259	41	Asian or Pacific Islander	2010	Right - origin of primary	505	Her2-/HR+	Moderately differentiated; Grade II	IIA	21	0	23	Married (including common law)	Radiation, NOS method or source not specified	No/Unknown	71	Alive	Alive or dead of other cause	Alive or dead due to cancer
5353270	54	White	2010	Left - origin of primary	504	Her2-/HR+	Moderately differentiated; Grade II	IA	5	0	40	Divorced	None/Unknown	No/Unknown	71	Alive	Alive or dead of other cause	Alive or dead due to cancer
5353279	51	Black	2010	Left - origin of primary	504	Her2-/HR+	Well differentiated; Grade I	IIA	29	0	22	Married (including common law)	Radiation, NOS method or source not specified	No/Unknown	71	Alive	Alive or dead of other cause	Alive or dead due to cancer
5353286	70	Black	2010	Right - origin of primary	503	Her2-/HR+	Well differentiated; Grade I	IA	12	0	22	Widowed	None/Unknown	No/Unknown	66	Alive	Alive or dead of other cause	Alive or dead due to cancer
5353309	75	White	2010	Left - origin of primary	501	Her2-/HR+	Well differentiated; Grade I	IIB	23	1	51	Widowed	None/Unknown	No/Unknown	66	Alive	Alive or dead of other cause	Alive or dead due to cancer
5353429	75	White	2010	Left - origin of primary	503	Her2-/HR+	Well differentiated; Grade I	IA	6	0	23	Married (including common law)	None/Unknown	No/Unknown	66	Alive	Alive or dead of other cause	Alive or dead due to cancer
5353431	58	White	2010	Right - origin of primary	508	Triple Negative	Poorly differentiated; Grade III	IA	14	0	22	Married (including common law)	Radiation, NOS method or source not specified	Yes	65	Alive	Alive or dead of other cause	Alive or dead due to cancer
5353434	57	Asian or Pacific Islander	2010	Left - origin of primary	502	Her2-/HR+	Moderately differentiated; Grade II	IA	20	0	22	Divorced	Radiation, NOS method or source not specified	No/Unknown	65	Alive	Alive or dead of other cause	Alive or dead due to cancer
5353451	60	White	2010	Right - origin of primary	502	Her2-/HR+	Well differentiated; Grade I	IA	5	0	22	Divorced	Radiation, NOS method or source not specified	No/Unknown	65	Alive	Alive or dead of other cause	Alive or dead due to cancer
5353457	74	Black	2010	Left - origin of primary	505	Her2-/HR+	Well differentiated; Grade I	IA	20	0	22	Married (including common law)	Radiation, NOS method or source not specified	No/Unknown	65	Alive	Alive or dead of other cause	Alive or dead due to cancer
5353459	79	White	2010	Right - origin of primary	508	Her2-/HR+	Moderately differentiated; Grade II	IIA	45	0	41	Divorced	None/Unknown	No/Unknown	65	Alive	Alive or dead of other cause	Alive or dead due to cancer
5353537	50	White	2010	Right - origin of primary	503	Her2-/HR+	Moderately differentiated; Grade II	IIA	44	0	41	Married (including common law)	None/Unknown	Yes	68	Alive	Alive or dead of other cause	Alive or dead due to cancer
5353550	67	White	2010	Right - origin of primary	504	Her2-/HR+	Moderately differentiated; Grade II	IIA	11	1	23	Single (never married)	Radiation, NOS method or source not specified	No/Unknown	68	Alive	Alive or dead of other cause	Alive or dead due to cancer
5353560	58	White	2010	Right - origin of primary	508	Her2+/HR-	Poorly differentiated; Grade III	IIA	24	0	41	Married (including common law)	None/Unknown	Yes	68	Alive	Alive or dead of other cause	Alive or dead due to cancer
5353565	63	White	2010	Left - origin of primary	504	Her2-/HR+	Well differentiated; Grade I	IA	10	0	22	Married (including common law)	Radiation, NOS method or source not specified	No/Unknown	67	Alive	Alive or dead of other cause	Alive or dead due to cancer
5353588	77	White	2010	Left - origin of primary	504	Her2-/HR+	Well differentiated; Grade I	IA	19	0	22	Widowed	Radiation, NOS method or source not specified	No/Unknown	31	Dead	Dead (attributable to this cancer dx)	Alive or dead due to cancer
5353624	48	White	2010	Right - origin of primary	504	Her2-/HR+	Moderately differentiated; Grade II	IIA	24	0	23	Married (including common law)	Radiation, NOS method or source not specified	No/Unknown	69	Alive	Alive or dead of other cause	Alive or dead due to cancer
5353637	64	White	2010	Left - origin of primary	504	Triple Negative	Poorly differentiated; Grade III	IIA	30	0	22	Divorced	Beam radiation	Yes	70	Alive	Alive or dead of other cause	Alive or dead due to cancer
5353644	47	White	2010	Left - origin of primary	502	Her2-/HR+	Well differentiated; Grade I	IIA	27	0	42	Married (including common law)	None/Unknown	Yes	70	Alive	Alive or dead of other cause	Alive or dead due to cancer
5353645	67	White	2010	Left - origin of primary	508	Her2-/HR+	Moderately differentiated; Grade II	IA	8	0	22	Married (including common law)	Radiation, NOS method or source not specified	No/Unknown	70	Alive	Alive or dead of other cause	Alive or dead due to cancer
5353647	46	White	2010	Left - origin of primary	501	Her2-/HR+	Well differentiated; Grade I	IA	6	0	41	Married (including common law)	None/Unknown	No/Unknown	69	Alive	Alive or dead of other cause	Alive or dead due to cancer
5353656	55	White	2010	Left - origin of primary	502	Her2-/HR+	Moderately differentiated; Grade II	IA	8	0	23	Married (including common law)	Radiation, NOS method or source not specified	No/Unknown	69	Alive	Alive or dead of other cause	Alive or dead due to cancer
5353658	44	White	2010	Right - origin of primary	504	Her2-/HR+	Well differentiated; Grade I	IIIC	60	19	51	Married (including common law)	None/Unknown	Yes	70	Alive	Alive or dead of other cause	Alive or dead due to cancer
5353684	52	White	2010	Left - origin of primary	508	Her2-/HR+	Well differentiated; Grade I	IA	2	0	22	Single (never married)	Radiation, NOS method or source not specified	No/Unknown	69	Alive	Alive or dead of other cause	Alive or dead due to cancer
5353694	51	White	2010	Left - origin of primary	501	Her2-/HR+	Moderately differentiated; Grade II	IA	17	0	51	Married (including common law)	None/Unknown	Yes	67	Alive	Alive or dead of other cause	Alive or dead due to cancer
5353701	53	Asian or Pacific Islander	2010	Left - origin of primary	502	Her2-/HR+	Well differentiated; Grade I	IA	12	0	22	Widowed	Radiation, NOS method or source not specified	No/Unknown	67	Alive	Alive or dead of other cause	Alive or dead due to cancer
5353706	58	White	2010	Right - origin of primary	508	Her2+/HR-	Poorly differentiated; Grade III	IIIC	170	14	41	Single (never married)	Beam radiation	Yes	67	Alive	Alive or dead of other cause	Alive or dead due to cancer
5353712	56	White	2010	Right - origin of primary	504	Triple Negative	Poorly differentiated; Grade III	IIB	45	0	51	Married (including common law)	Radiation, NOS method or source not specified	Yes	66	Alive	Alive or dead of other cause	Alive or dead due to cancer
5353800	58	White	2010	Right - origin of primary	508	Her2-/HR+	Well differentiated; Grade I	IA	6	0	22	Married (including common law)	Radiation, NOS method or source not specified	No/Unknown	68	Alive	Alive or dead of other cause	Alive or dead due to cancer
5353803	76	White	2010	Left - origin of primary	505	Her2-/HR+	Moderately differentiated; Grade II	IIIC	35	16	51	Widowed	None/Unknown	No/Unknown	8	Dead	Alive or dead of other cause	Dead (attributable to causes other than this cancer dx)
5353813	56	White	2010	Left - origin of primary	504	Her2-/HR+	Moderately differentiated; Grade II	IIIC	38	12	22	Married (including common law)	None/Unknown	Yes	45	Dead	Dead (attributable to this cancer dx)	Alive or dead due to cancer
5353838	48	Asian or Pacific Islander	2010	Right - origin of primary	504	Her2-/HR+	Moderately differentiated; Grade II	IA	17	0	22	Married (including common law)	Radiation, NOS method or source not specified	Yes	68	Alive	Alive or dead of other cause	Alive or dead due to cancer
5353844	52	White	2010	Right - origin of primary	504	Her2-/HR+	Moderately differentiated; Grade II	IA	15	0	22	Married (including common law)	Radiation, NOS method or source not specified	No/Unknown	68	Alive	Alive or dead of other cause	Alive or dead due to cancer
5353850	70	White	2010	Right - origin of primary	508	Her2-/HR+	Moderately differentiated; Grade II	IB	19	4	22	Widowed	Radiation, NOS method or source not specified	No/Unknown	25	Dead	Alive or dead of other cause	Dead (attributable to causes other than this cancer dx)
5353876	55	White	2010	Left - origin of primary	504	Her2-/HR+	Well differentiated; Grade I	IA	11	0	22	Single (never married)	Radiation, NOS method or source not specified	No/Unknown	67	Alive	Alive or dead of other cause	Alive or dead due to cancer
5353885	67	White	2010	Right - origin of primary	508	Triple Negative	Moderately differentiated; Grade II	IA	15	0	22	Single (never married)	Beam radiation	Yes	65	Alive	Alive or dead of other cause	Alive or dead due to cancer
5353899	72	White	2010	Left - origin of primary	508	Triple Negative	Poorly differentiated; Grade III	IIA	21	0	22	Married (including common law)	None/Unknown	Yes	66	Alive	Alive or dead of other cause	Alive or dead due to cancer
5353905	48	White	2010	Right - origin of primary	508	Her2-/HR+	Well differentiated; Grade I	IIB	65	0	52	Single (never married)	None/Unknown	Yes	66	Alive	Alive or dead of other cause	Alive or dead due to cancer
5353916	52	White	2010	Left - origin of primary	504	Her2-/HR+	Well differentiated; Grade I	IA	8	0	22	Married (including common law)	Radiation, NOS method or source not specified	No/Unknown	66	Alive	Alive or dead of other cause	Alive or dead due to cancer
5354006	46	Asian or Pacific Islander	2010	Left - origin of primary	505	Her2-/HR+	Moderately differentiated; Grade II	IIA	41	0	41	Single (never married)	None/Unknown	Yes	65	Alive	Alive or dead of other cause	Alive or dead due to cancer
5354009	39	Asian or Pacific Islander	2010	Right - origin of primary	509	Her2-/HR+	Poorly differentiated; Grade III	IIB	30	1	51	Married (including common law)	Beam radiation	Yes	66	Alive	Alive or dead of other cause	Alive or dead due to cancer
5354013	76	White	2010	Right - origin of primary	504	Triple Negative	Moderately differentiated; Grade II	IA	6	0	22	Married (including common law)	Radiation, NOS method or source not specified	No/Unknown	65	Alive	Alive or dead of other cause	Alive or dead due to cancer
5354140	46	White	2010	Left - origin of primary	504	Her2-/HR+	Well differentiated; Grade I	IIIC	15	39	22	Married (including common law)	Beam radiation	Yes	52	Dead	Dead (attributable to this cancer dx)	Alive or dead due to cancer
5354150	61	White	2010	Left - origin of primary	502	Her2-/HR+	Moderately differentiated; Grade II	IA	10	0	22	Widowed	Beam radiation	No/Unknown	66	Alive	Alive or dead of other cause	Alive or dead due to cancer
5354201	73	Asian or Pacific Islander	2010	Right - origin of primary	508	Her2-/HR+	Moderately differentiated; Grade II	IA	6	0	22	Widowed	Beam radiation	No/Unknown	67	Alive	Alive or dead of other cause	Alive or dead due to cancer
5354218	68	White	2010	Right - origin of primary	508	Her2-/HR+	Moderately differentiated; Grade II	IIA	40	0	41	Married (including common law)	None/Unknown	No/Unknown	67	Alive	Alive or dead of other cause	Alive or dead due to cancer
5354223	75	White	2010	Left - origin of primary	504	Her2-/HR+	Moderately differentiated; Grade II	IA	15	0	22	Single (never married)	Beam radiation	No/Unknown	67	Alive	Alive or dead of other cause	Alive or dead due to cancer
5354229	49	White	2010	Right - origin of primary	502	Her2-/HR+	Moderately differentiated; Grade II	IA	11	0	22	Married (including common law)	Beam radiation	No/Unknown	67	Alive	Alive or dead of other cause	Alive or dead due to cancer
5354238	72	Asian or Pacific Islander	2010	Left - origin of primary	504	Her2-/HR+	Moderately differentiated; Grade II	IA	8	0	22	Married (including common law)	Beam radiation	No/Unknown	67	Alive	Alive or dead of other cause	Alive or dead due to cancer
5354267	38	Asian or Pacific Islander	2010	Left - origin of primary	502	Her2-/HR+	Poorly differentiated; Grade III	IIA	35	0	41	Married (including common law)	None/Unknown	Yes	67	Alive	Alive or dead of other cause	Alive or dead due to cancer
5354305	69	White	2010	Left - origin of primary	504	Her2-/HR+	Well differentiated; Grade I	IA	2	0	22	Married (including common law)	Beam radiation	No/Unknown	68	Alive	Alive or dead of other cause	Alive or dead due to cancer
5354324	59	Black	2010	Left - origin of primary	503	Her2-/HR+	Well differentiated; Grade I	IIIB	13	0	52	Widowed	Beam radiation	Yes	17	Dead	Dead (attributable to this cancer dx)	Alive or dead due to cancer
5354335	75	White	2010	Right - origin of primary	508	Her2-/HR+	Moderately differentiated; Grade II	IA	9	0	22	Divorced	Beam radiation	No/Unknown	68	Alive	Alive or dead of other cause	Alive or dead due to cancer
5354340	79	White	2010	Left - origin of primary	508	Her2+/HR-	Poorly differentiated; Grade III	IIB	22	1	41	Married (including common law)	None/Unknown	Yes	69	Alive	Alive or dead of other cause	Alive or dead due to cancer
5354369	47	White	2010	Left - origin of primary	504	Triple Negative	Poorly differentiated; Grade III	IIA	30	0	41	Married (including common law)	None/Unknown	Yes	71	Alive	Alive or dead of other cause	Alive or dead due to cancer
5354375	72	Asian or Pacific Islander	2010	Left - origin of primary	502	Her2-/HR+	Poorly differentiated; Grade III	IIA	30	0	41	Married (including common law)	None/Unknown	No/Unknown	70	Alive	Alive or dead of other cause	Alive or dead due to cancer
5354396	77	Asian or Pacific Islander	2010	Right - origin of primary	508	Her2-/HR+	Moderately differentiated; Grade II	IIA	23	0	41	Single (never married)	None/Unknown	No/Unknown	70	Alive	Alive or dead of other cause	Alive or dead due to cancer
5354412	34	Asian or Pacific Islander	2010	Left - origin of primary	508	Her2+/HR-	Poorly differentiated; Grade III	IIA	16	2	41	Married (including common law)	None/Unknown	Yes	69	Alive	Alive or dead of other cause	Alive or dead due to cancer
5354444	54	Asian or Pacific Islander	2010	Right - origin of primary	503	Her2-/HR+	Well differentiated; Grade I	IA	15	0	45	Married (including common law)	None/Unknown	No/Unknown	66	Alive	Alive or dead of other cause	Alive or dead due to cancer
5354456	58	White	2010	Left - origin of primary	505	Her2-/HR+	Well differentiated; Grade I	IA	17	0	49	Married (including common law)	None/Unknown	No/Unknown	66	Alive	Alive or dead of other cause	Alive or dead due to cancer
5354476	59	White	2010	Left - origin of primary	508	Her2-/HR+	Moderately differentiated; Grade II	IA	12	0	20	Single (never married)	Beam radiation	No/Unknown	66	Alive	Alive or dead of other cause	Alive or dead due to cancer
5354509	74	Asian or Pacific Islander	2010	Right - origin of primary	508	Her2-/HR+	Well differentiated; Grade I	IA	5	0	40	Married (including common law)	None/Unknown	No/Unknown	66	Alive	Alive or dead of other cause	Alive or dead due to cancer
5354573	36	Asian or Pacific Islander	2010	Left - origin of primary	503	Her2-/HR+	Moderately differentiated; Grade II	IIB	32	1	22	Single (never married)	Beam radiation	Yes	70	Alive	Alive or dead of other cause	Alive or dead due to cancer
5354601	50	Asian or Pacific Islander	2010	Right - origin of primary	504	Her2+/HR-	Moderately differentiated; Grade II	IIA	1	2	90	Married (including common law)	None/Unknown	Yes	70	Alive	Alive or dead of other cause	Alive or dead due to cancer
5354604	52	American Indian/Alaska Native	2010	Right - origin of primary	502	Her2-/HR+	Well differentiated; Grade I	IIB	28	2	44	Divorced	None/Unknown	No/Unknown	24	Alive	Alive or dead of other cause	Alive or dead due to cancer
5354616	63	Asian or Pacific Islander	2010	Right - origin of primary	508	Her2-/HR+	Well differentiated; Grade I	IA	9	0	22	Married (including common law)	Beam radiation	No/Unknown	71	Alive	Alive or dead of other cause	Alive or dead due to cancer
5354677	36	White	2010	Right - origin of primary	504	Her2+/HR+	Moderately differentiated; Grade II	IIB	50	0	22	Single (never married)	Beam radiation	Yes	69	Alive	Alive or dead of other cause	Alive or dead due to cancer
5354700	64	White	2010	Right - origin of primary	504	Triple Negative	Poorly differentiated; Grade III	IA	19	0	22	Widowed	Beam radiation	Yes	69	Alive	Alive or dead of other cause	Alive or dead due to cancer
5354713	56	Asian or Pacific Islander	2010	Left - origin of primary	508	Her2+/HR+	Moderately differentiated; Grade II	IIB	23	1	41	Widowed	None/Unknown	Yes	68	Alive	Alive or dead of other cause	Alive or dead due to cancer
5354719	51	Asian or Pacific Islander	2010	Left - origin of primary	505	Her2-/HR+	Moderately differentiated; Grade II	IIA	34	0	23	Divorced	Beam radiation	Yes	63	Alive	Alive or dead of other cause	Alive or dead due to cancer
5354759	60	Asian or Pacific Islander	2010	Left - origin of primary	502	Her2-/HR+	Well differentiated; Grade I	IA	12	0	22	Married (including common law)	Beam radiation	No/Unknown	67	Alive	Alive or dead of other cause	Alive or dead due to cancer
5354761	74	White	2010	Left - origin of primary	505	Her2-/HR+	Moderately differentiated; Grade II	IIB	22	1	22	Single (never married)	None/Unknown	No/Unknown	66	Alive	Alive or dead of other cause	Alive or dead due to cancer
5354852	62	White	2010	Right - origin of primary	504	Her2-/HR+	Moderately differentiated; Grade II	IIB	25	1	22	Divorced	Beam radiation	Yes	71	Alive	Alive or dead of other cause	Alive or dead due to cancer
5354870	39	Black	2010	Left - origin of primary	504	Her2+/HR+	Poorly differentiated; Grade III	IIA	16	2	55	Married (including common law)	None/Unknown	Yes	68	Alive	Alive or dead of other cause	Alive or dead due to cancer
5355029	61	White	2010	Right - origin of primary	504	Her2-/HR+	Moderately differentiated; Grade II	IIA	23	0	41	Married (including common law)	None/Unknown	No/Unknown	68	Alive	Alive or dead of other cause	Alive or dead due to cancer
5355059	53	White	2010	Right - origin of primary	504	Her2+/HR-	Undifferentiated; anaplastic; Grade IV	IA	20	0	22	Married (including common law)	Beam radiation	No/Unknown	67	Alive	Alive or dead of other cause	Alive or dead due to cancer
5355064	44	White	2010	Left - origin of primary	508	Her2-/HR+	Moderately differentiated; Grade II	IIA	12	2	22	Married (including common law)	None/Unknown	Yes	64	Alive	Alive or dead of other cause	Alive or dead due to cancer
5355083	66	Asian or Pacific Islander	2010	Right - origin of primary	504	Her2-/HR+	Moderately differentiated; Grade II	IIA	25	0	41	Married (including common law)	None/Unknown	No/Unknown	70	Alive	Alive or dead of other cause	Alive or dead due to cancer
5355121	76	White	2010	Right - origin of primary	504	Her2-/HR+	Well differentiated; Grade I	IIB	35	1	22	Married (including common law)	None/Unknown	Yes	69	Alive	Alive or dead of other cause	Alive or dead due to cancer
5355142	53	Black	2010	Right - origin of primary	504	Her2+/HR+	Moderately differentiated; Grade II	IA	5	0	22	Divorced	Beam radiation	Yes	68	Alive	Alive or dead of other cause	Alive or dead due to cancer
5355204	27	White	2010	Left - origin of primary	508	Triple Negative	Poorly differentiated; Grade III	IA	15	0	22	Separated	Beam radiation	Yes	66	Alive	Alive or dead of other cause	Alive or dead due to cancer
5355213	61	White	2010	Left - origin of primary	504	Her2-/HR+	Moderately differentiated; Grade II	IIA	21	0	22	Single (never married)	Beam radiation	No/Unknown	67	Alive	Alive or dead of other cause	Alive or dead due to cancer
5355307	76	Asian or Pacific Islander	2010	Right - origin of primary	504	Her2-/HR+	Moderately differentiated; Grade II	IIB	26	1	41	Married (including common law)	None/Unknown	No/Unknown	64	Alive	Alive or dead of other cause	Alive or dead due to cancer
5355336	47	Asian or Pacific Islander	2010	Left - origin of primary	504	Her2-/HR+	Well differentiated; Grade I	IA	2	0	22	Married (including common law)	Radiation, NOS method or source not specified	No/Unknown	64	Alive	Alive or dead of other cause	Alive or dead due to cancer
5355381	49	Asian or Pacific Islander	2010	Left - origin of primary	501	Her2-/HR+	Moderately differentiated; Grade II	IIIA	47	4	51	Married (including common law)	Beam radiation	Yes	66	Alive	Alive or dead of other cause	Alive or dead due to cancer
5355391	39	Asian or Pacific Islander	2010	Right - origin of primary	505	Triple Negative	Poorly differentiated; Grade III	IA	14	0	23	Single (never married)	Beam radiation	Yes	66	Alive	N/A not first tumor	N/A not first tumor
5355396	76	White	2010	Left - origin of primary	504	Her2-/HR+	Moderately differentiated; Grade II	IIIC	60	11	51	Divorced	Beam radiation	Yes	66	Alive	Alive or dead of other cause	Alive or dead due to cancer
5355402	57	White	2010	Right - origin of primary	504	Her2-/HR+	Moderately differentiated; Grade II	IA	3	0	23	Divorced	None/Unknown	No/Unknown	66	Alive	Alive or dead of other cause	Alive or dead due to cancer
5355405	53	White	2010	Left - origin of primary	504	Her2-/HR+	Moderately differentiated; Grade II	IIB	30	3	55	Single (never married)	Beam radiation	Yes	66	Alive	Alive or dead of other cause	Alive or dead due to cancer
5355406	29	Black	2010	Left - origin of primary	504	Triple Negative	Moderately differentiated; Grade II	IIB	25	3	42	Single (never married)	Beam radiation	Yes	44	Dead	Dead (attributable to this cancer dx)	Alive or dead due to cancer
5355469	62	Asian or Pacific Islander	2010	Right - origin of primary	504	Her2-/HR+	Poorly differentiated; Grade III	IIA	33	0	51	Single (never married)	None/Unknown	No/Unknown	70	Alive	Alive or dead of other cause	Alive or dead due to cancer
5355471	75	Asian or Pacific Islander	2010	Right - origin of primary	504	Her2-/HR+	Poorly differentiated; Grade III	IIA	21	0	22	Married (including common law)	Beam radiation	No/Unknown	34	Dead	Dead (missing/unknown COD)	Dead (missing/unknown COD)
5355506	71	White	2010	Right - origin of primary	504	Her2-/HR+	Moderately differentiated; Grade II	IA	10	0	22	Married (including common law)	Beam radiation	No/Unknown	71	Alive	Alive or dead of other cause	Alive or dead due to cancer
5355509	55	Asian or Pacific Islander	2010	Right - origin of primary	504	Her2-/HR+	Poorly differentiated; Grade III	IIB	25	1	51	Married (including common law)	Beam radiation	Yes	71	Alive	Alive or dead of other cause	Alive or dead due to cancer
5355534	54	White	2010	Right - origin of primary	504	Her2+/HR+	Poorly differentiated; Grade III	IIA	30	0	22	Divorced	None/Unknown	No/Unknown	65	Alive	Alive or dead of other cause	Alive or dead due to cancer
5355563	55	White	2010	Right - origin of primary	505	Her2+/HR+	Poorly differentiated; Grade III	IIIC	17	23	22	Married (including common law)	None/Unknown	Yes	66	Alive	Alive or dead of other cause	Alive or dead due to cancer
5355564	79	Asian or Pacific Islander	2010	Left - origin of primary	508	Her2-/HR+	Moderately differentiated; Grade II	IIA	38	0	20	Widowed	Beam radiation	No/Unknown	19	Dead	Alive or dead of other cause	Dead (attributable to causes other than this cancer dx)
5355566	30	Asian or Pacific Islander	2010	Left - origin of primary	504	Her2-/HR+	Moderately differentiated; Grade II	IIA	45	0	22	Single (never married)	Beam radiation	No/Unknown	70	Alive	Alive or dead of other cause	Alive or dead due to cancer
5355600	58	White	2010	Left - origin of primary	502	Her2-/HR+	Poorly differentiated; Grade III	IIIC	37	11	22	Widowed	Beam radiation	No/Unknown	38	Dead	Alive or dead of other cause	Dead (attributable to causes other than this cancer dx)
5355617	43	Asian or Pacific Islander	2010	Left - origin of primary	502	Her2+/HR+	Poorly differentiated; Grade III	IIA	26	0	51	Married (including common law)	Beam radiation	Yes	67	Alive	Alive or dead of other cause	Alive or dead due to cancer
5355667	59	White	2010	Left - origin of primary	502	Her2-/HR+	Well differentiated; Grade I	IA	15	0	20	Married (including common law)	Beam radiation	No/Unknown	67	Alive	Alive or dead of other cause	Alive or dead due to cancer
5355670	43	Black	2010	Left - origin of primary	509	Her2-/HR+	Poorly differentiated; Grade III	IV	100	5	41	Divorced	Beam radiation	Yes	14	Dead	Alive or dead of other cause	Dead (attributable to causes other than this cancer dx)
5355674	51	Asian or Pacific Islander	2010	Right - origin of primary	509	Her2-/HR+	Poorly differentiated; Grade III	IIA	22	0	23	Married (including common law)	Beam radiation	Yes	66	Alive	Alive or dead of other cause	Alive or dead due to cancer
5355698	63	White	2010	Right - origin of primary	501	Her2-/HR+	Well differentiated; Grade I	IA	2	0	22	Single (never married)	Beam radiation	No/Unknown	70	Alive	Alive or dead of other cause	Alive or dead due to cancer
5355706	30	Asian or Pacific Islander	2010	Right - origin of primary	504	Her2-/HR+	Well differentiated; Grade I	IIA	30	0	22	Single (never married)	Beam radiation	Yes	70	Alive	Alive or dead of other cause	Alive or dead due to cancer
5355721	78	White	2010	Right - origin of primary	501	Her2-/HR+	Well differentiated; Grade I	IIA	30	0	22	Widowed	Beam radiation	No/Unknown	67	Alive	Alive or dead of other cause	Alive or dead due to cancer
5355728	61	White	2010	Right - origin of primary	504	Her2-/HR+	Poorly differentiated; Grade III	IIA	15	1	22	Single (never married)	Beam radiation	No/Unknown	67	Alive	Alive or dead of other cause	Alive or dead due to cancer
5355733	75	Black	2010	Left - origin of primary	508	Her2-/HR+	Moderately differentiated; Grade II	IA	10	0	51	Single (never married)	None/Unknown	No/Unknown	67	Alive	Alive or dead of other cause	Alive or dead due to cancer
5355759	42	White	2010	Right - origin of primary	509	Her2-/HR+	Moderately differentiated; Grade II	IA	14	0	41	Married (including common law)	Beam radiation	Yes	67	Alive	Alive or dead of other cause	Alive or dead due to cancer
5355764	63	White	2010	Left - origin of primary	504	Her2-/HR+	Moderately differentiated; Grade II	IA	12	0	22	Widowed	Beam radiation	No/Unknown	65	Alive	Alive or dead of other cause	Alive or dead due to cancer
5355812	74	White	2010	Right - origin of primary	504	Her2-/HR+	Well differentiated; Grade I	IA	15	0	41	Divorced	None/Unknown	No/Unknown	67	Alive	Alive or dead of other cause	Alive or dead due to cancer
5355827	70	White	2010	Left - origin of primary	508	Triple Negative	Poorly differentiated; Grade III	IA	6	0	22	Married (including common law)	Beam radiation	Yes	67	Alive	Alive or dead of other cause	Alive or dead due to cancer
5355865	62	Black	2010	Left - origin of primary	504	Triple Negative	Poorly differentiated; Grade III	IIA	30	0	22	Single (never married)	Beam radiation	Yes	65	Alive	Alive or dead of other cause	Alive or dead due to cancer
5355875	57	White	2010	Left - origin of primary	504	Her2-/HR+	Moderately differentiated; Grade II	IA	7	0	22	Single (never married)	Radiation, NOS method or source not specified	No/Unknown	64	Alive	Alive or dead of other cause	Alive or dead due to cancer
5355885	53	Asian or Pacific Islander	2010	Left - origin of primary	504	Triple Negative	Moderately differentiated; Grade II	IIA	23	0	22	Married (including common law)	None/Unknown	Yes	51	Alive	Alive or dead of other cause	Alive or dead due to cancer
5355888	63	White	2010	Right - origin of primary	504	Her2-/HR+	Moderately differentiated; Grade II	IIIA	4	4	23	Widowed	Beam radiation	Yes	67	Alive	Alive or dead of other cause	Alive or dead due to cancer
5355902	61	White	2010	Right - origin of primary	504	Her2-/HR+	Moderately differentiated; Grade II	IA	17	0	22	Married (including common law)	Beam radiation	No/Unknown	66	Alive	Alive or dead of other cause	Alive or dead due to cancer
5355907	37	Asian or Pacific Islander	2010	Right - origin of primary	508	Her2+/HR-	Moderately differentiated; Grade II	IIIA	86	1	42	Married (including common law)	Beam radiation	Yes	66	Alive	Alive or dead of other cause	Alive or dead due to cancer
5355910	64	White	2010	Right - origin of primary	508	Her2-/HR+	Moderately differentiated; Grade II	IIA	26	0	23	Married (including common law)	Beam radiation	Yes	66	Alive	Alive or dead of other cause	Alive or dead due to cancer
5355918	67	White	2010	Right - origin of primary	505	Her2-/HR+	Well differentiated; Grade I	IA	8	0	23	Married (including common law)	Beam radiation	No/Unknown	65	Alive	Alive or dead of other cause	Alive or dead due to cancer
5355932	38	White	2010	Right - origin of primary	508	Her2+/HR-	Poorly differentiated; Grade III	IA	14	0	41	Married (including common law)	None/Unknown	Yes	65	Alive	Alive or dead of other cause	Alive or dead due to cancer
5355995	59	White	2010	Left - origin of primary	502	Her2+/HR+	Poorly differentiated; Grade III	IV	30	0	22	Divorced	Beam radiation	Yes	69	Alive	Alive or dead of other cause	Alive or dead due to cancer
5355999	61	White	2010	Left - origin of primary	504	Her2-/HR+	Poorly differentiated; Grade III	IA	2	0	23	Divorced	Beam radiation	No/Unknown	69	Alive	Alive or dead of other cause	Alive or dead due to cancer
5356005	39	White	2010	Right - origin of primary	508	Her2+/HR+	Poorly differentiated; Grade III	IIB	64	0	49	Married (including common law)	Beam radiation	Yes	69	Alive	Alive or dead of other cause	Alive or dead due to cancer
5356019	60	White	2010	Left - origin of primary	504	Her2-/HR+	Moderately differentiated; Grade II	IIB	47	3	54	Married (including common law)	None/Unknown	Yes	66	Alive	Alive or dead of other cause	Alive or dead due to cancer
5356020	45	Asian or Pacific Islander	2010	Left - origin of primary	502	Her2-/HR+	Moderately differentiated; Grade II	IA	16	0	22	Married (including common law)	Beam radiation	No/Unknown	66	Alive	Alive or dead of other cause	Alive or dead due to cancer
5356034	53	White	2010	Left - origin of primary	504	Her2-/HR+	Well differentiated; Grade I	IA	8	0	22	Married (including common law)	Beam radiation	No/Unknown	65	Alive	Alive or dead of other cause	Alive or dead due to cancer
5356064	43	Asian or Pacific Islander	2010	Right - origin of primary	509	Her2-/HR+	Moderately differentiated; Grade II	IIA	28	0	41	Single (never married)	None/Unknown	Yes	68	Alive	Alive or dead of other cause	Alive or dead due to cancer
5356082	48	Asian or Pacific Islander	2010	Right - origin of primary	509	Her2-/HR+	Well differentiated; Grade I	IIA	9	1	44	Single (never married)	None/Unknown	Yes	67	Alive	Alive or dead of other cause	Alive or dead due to cancer
5356094	63	Asian or Pacific Islander	2010	Left - origin of primary	502	Her2-/HR+	Poorly differentiated; Grade III	IIIC	70	6	23	Married (including common law)	Beam radiation	Yes	27	Dead	Dead (attributable to this cancer dx)	Alive or dead due to cancer
5356098	52	White	2010	Right - origin of primary	504	Triple Negative	Poorly differentiated; Grade III	IIIA	55	0	22	Married (including common law)	Beam radiation	Yes	66	Alive	Alive or dead of other cause	Alive or dead due to cancer
5356101	61	White	2010	Left - origin of primary	502	Triple Negative	Poorly differentiated; Grade III	IIB	22	1	22	Married (including common law)	Beam radiation	Yes	23	Dead	Dead (attributable to this cancer dx)	Alive or dead due to cancer
5356104	40	Asian or Pacific Islander	2010	Left - origin of primary	504	Triple Negative	Poorly differentiated; Grade III	IIIA	80	4	22	Married (including common law)	Beam radiation	Yes	70	Alive	Alive or dead of other cause	Alive or dead due to cancer
5356105	45	White	2010	Right - origin of primary	508	Her2-/HR+	Moderately differentiated; Grade II	IA	18	0	22	Single (never married)	Beam radiation	No/Unknown	61	Dead	Alive or dead of other cause	Dead (attributable to causes other than this cancer dx)
5356110	48	Asian or Pacific Islander	2010	Left - origin of primary	508	Triple Negative	Poorly differentiated; Grade III	IIA	38	0	22	Single (never married)	Beam radiation	Yes	66	Alive	Alive or dead of other cause	Alive or dead due to cancer
5356125	62	White	2010	Left - origin of primary	509	Her2-/HR+	Well differentiated; Grade I	IIA	22	0	30	Single (never married)	None/Unknown	No/Unknown	67	Alive	Alive or dead of other cause	Alive or dead due to cancer
5356150	79	White	2010	Left - origin of primary	508	Her2+/HR+	Moderately differentiated; Grade II	IIA	21	0	22	Divorced	None/Unknown	Yes	66	Alive	Alive or dead of other cause	Alive or dead due to cancer
5356151	50	White	2010	Left - origin of primary	502	Her2-/HR+	Moderately differentiated; Grade II	IB	12	1	22	Married (including common law)	None/Unknown	No/Unknown	53	Alive	Alive or dead of other cause	Alive or dead due to cancer
5356202	62	White	2010	Left - origin of primary	502	Her2+/HR+	Moderately differentiated; Grade II	IIA	32	0	22	Married (including common law)	None/Unknown	Yes	62	Alive	Alive or dead of other cause	Alive or dead due to cancer
5356291	54	White	2010	Left - origin of primary	504	Her2+/HR+	Moderately differentiated; Grade II	IIIA	90	1	23	Married (including common law)	Beam radiation	No/Unknown	60	Alive	Alive or dead of other cause	Alive or dead due to cancer
5356332	63	White	2010	Left - origin of primary	508	Her2-/HR+	Poorly differentiated; Grade III	IA	11	0	22	Single (never married)	Beam radiation	No/Unknown	24	Dead	Alive or dead of other cause	Dead (attributable to causes other than this cancer dx)
5356334	49	Black	2010	Left - origin of primary	504	Her2-/HR+	Poorly differentiated; Grade III	IIA	32	0	22	Married (including common law)	Beam radiation	Yes	38	Dead	Dead (attributable to this cancer dx)	Alive or dead due to cancer
5356343	44	White	2010	Left - origin of primary	508	Triple Negative	Moderately differentiated; Grade II	IIIA	60	1	44	Married (including common law)	Beam radiation	Yes	71	Alive	Alive or dead of other cause	Alive or dead due to cancer
5356351	63	White	2010	Right - origin of primary	504	Her2-/HR+	Moderately differentiated; Grade II	IIA	18	1	22	Single (never married)	Beam radiation	No/Unknown	69	Alive	Alive or dead of other cause	Alive or dead due to cancer
5356361	67	Black	2010	Left - origin of primary	503	Her2+/HR+	Moderately differentiated; Grade II	IA	15	0	42	Married (including common law)	Beam radiation	No/Unknown	65	Alive	Alive or dead of other cause	Alive or dead due to cancer
5356433	59	Black	2010	Left - origin of primary	501	Her2-/HR+	Moderately differentiated; Grade II	IA	15	0	22	Single (never married)	None/Unknown	No/Unknown	70	Alive	Alive or dead of other cause	Alive or dead due to cancer
5356437	77	White	2010	Left - origin of primary	508	Her2-/HR+	Well differentiated; Grade I	IA	10	0	22	Married (including common law)	Beam radiation	No/Unknown	51	Alive	Alive or dead of other cause	Alive or dead due to cancer
5356443	51	White	2010	Right - origin of primary	504	Her2-/HR+	Moderately differentiated; Grade II	IIB	55	0	20	Married (including common law)	Beam radiation	Yes	67	Alive	Alive or dead of other cause	Alive or dead due to cancer
5356446	67	White	2010	Right - origin of primary	504	Her2-/HR+	Poorly differentiated; Grade III	IIB	26	1	20	Married (including common law)	Beam radiation	Yes	67	Alive	Alive or dead of other cause	Alive or dead due to cancer
5356447	76	White	2010	Left - origin of primary	504	Her2-/HR+	Moderately differentiated; Grade II	IIA	30	0	20	Divorced	Beam radiation	No/Unknown	67	Alive	Alive or dead of other cause	Alive or dead due to cancer
5356451	48	White	2010	Left - origin of primary	504	Her2-/HR+	Moderately differentiated; Grade II	IA	4	0	23	Married (including common law)	Beam radiation	No/Unknown	70	Alive	Alive or dead of other cause	Alive or dead due to cancer
5356459	57	Asian or Pacific Islander	2010	Right - origin of primary	503	Her2-/HR+	Moderately differentiated; Grade II	IA	14	0	41	Single (never married)	None/Unknown	No/Unknown	66	Alive	Alive or dead of other cause	Alive or dead due to cancer
5356472	37	White	2010	Left - origin of primary	500	Her2-/HR+	Moderately differentiated; Grade II	IIB	23	2	22	Single (never married)	Beam radiation	Yes	69	Alive	Alive or dead of other cause	Alive or dead due to cancer
5356476	58	Black	2010	Left - origin of primary	508	Her2-/HR+	Moderately differentiated; Grade II	IIB	45	2	51	Single (never married)	None/Unknown	Yes	12	Dead	Alive or dead of other cause	Dead (attributable to causes other than this cancer dx)
5356490	72	White	2010	Left - origin of primary	504	Her2-/HR+	Poorly differentiated; Grade III	IA	14	0	20	Single (never married)	None/Unknown	No/Unknown	4	Dead	N/A not first tumor	N/A not first tumor
5356517	70	Black	2010	Right - origin of primary	503	Her2-/HR+	Poorly differentiated; Grade III	IIA	25	0	20	Divorced	Beam radiation	Yes	69	Alive	Alive or dead of other cause	Alive or dead due to cancer
5356548	34	Black	2010	Left - origin of primary	504	Her2-/HR+	Undifferentiated; anaplastic; Grade IV	IIA	18	1	20	Married (including common law)	Beam radiation	Yes	67	Alive	Alive or dead of other cause	Alive or dead due to cancer
5356588	74	Asian or Pacific Islander	2010	Left - origin of primary	504	Her2-/HR+	Poorly differentiated; Grade III	IIA	25	0	52	Widowed	None/Unknown	No/Unknown	70	Alive	Alive or dead of other cause	Alive or dead due to cancer
5356596	72	Asian or Pacific Islander	2010	Right - origin of primary	504	Her2+/HR+	Well differentiated; Grade I	IA	5	0	22	Widowed	None/Unknown	No/Unknown	28	Dead	Alive or dead of other cause	Dead (attributable to causes other than this cancer dx)
5356601	54	Asian or Pacific Islander	2010	Left - origin of primary	504	Her2-/HR+	Poorly differentiated; Grade III	IIA	24	0	22	Married (including common law)	Beam radiation	Yes	69	Alive	Alive or dead of other cause	Alive or dead due to cancer
5356617	54	Asian or Pacific Islander	2010	Left - origin of primary	504	Her2+/HR+	Poorly differentiated; Grade III	IA	5	0	22	Single (never married)	Beam radiation	No/Unknown	69	Alive	Alive or dead of other cause	Alive or dead due to cancer
5356657	70	White	2010	Right - origin of primary	504	Her2+/HR+	Moderately differentiated; Grade II	IA	17	0	22	Married (including common law)	Beam radiation	No/Unknown	67	Alive	Alive or dead of other cause	Alive or dead due to cancer
5356663	71	Asian or Pacific Islander	2010	Right - origin of primary	508	Her2-/HR+	Moderately differentiated; Grade II	IA	8	0	22	Widowed	Beam radiation	No/Unknown	67	Alive	Alive or dead of other cause	Alive or dead due to cancer
5356668	63	White	2010	Left - origin of primary	504	Her2-/HR+	Well differentiated; Grade I	IA	19	0	21	Single (never married)	Beam radiation	Yes	71	Alive	Alive or dead of other cause	Alive or dead due to cancer
5356699	78	White	2010	Right - origin of primary	504	Her2-/HR+	Well differentiated; Grade I	IA	8	0	22	Single (never married)	Radioactive implants	No/Unknown	63	Alive	Alive or dead of other cause	Alive or dead due to cancer
5356838	50	White	2010	Right - origin of primary	504	Her2+/HR+	Poorly differentiated; Grade III	IA	2	0	22	Single (never married)	Beam radiation	Yes	71	Alive	Alive or dead of other cause	Alive or dead due to cancer
5356863	47	White	2010	Right - origin of primary	508	Her2-/HR+	Well differentiated; Grade I	IA	9	0	23	Married (including common law)	Beam radiation	No/Unknown	71	Alive	Alive or dead of other cause	Alive or dead due to cancer
5356879	75	Black	2010	Right - origin of primary	508	Triple Negative	Moderately differentiated; Grade II	IIIA	61	3	23	Divorced	Beam radiation	Yes	49	Dead	Dead (attributable to this cancer dx)	Alive or dead due to cancer
5356881	59	White	2010	Right - origin of primary	508	Her2-/HR+	Well differentiated; Grade I	IIB	40	1	22	Single (never married)	Beam radiation	No/Unknown	70	Alive	Alive or dead of other cause	Alive or dead due to cancer
5356888	66	White	2010	Right - origin of primary	505	Her2-/HR+	Moderately differentiated; Grade II	IA	11	0	22	Divorced	Beam radiation	No/Unknown	70	Alive	N/A not first tumor	N/A not first tumor
5356891	66	White	2010	Right - origin of primary	504	Her2-/HR+	Well differentiated; Grade I	IA	17	0	24	Widowed	Beam radiation	No/Unknown	71	Alive	Alive or dead of other cause	Alive or dead due to cancer
5356893	40	White	2010	Right - origin of primary	504	Her2+/HR+	Poorly differentiated; Grade III	IA	12	0	22	Divorced	Beam radiation	Yes	70	Alive	Alive or dead of other cause	Alive or dead due to cancer
5356918	54	White	2010	Left - origin of primary	504	Her2+/HR+	Poorly differentiated; Grade III	IA	4	0	22	Married (including common law)	None/Unknown	No/Unknown	70	Alive	Alive or dead of other cause	Alive or dead due to cancer
5356921	58	White	2010	Left - origin of primary	504	Her2-/HR+	Well differentiated; Grade I	IB	12	1	21	Married (including common law)	Beam radiation	No/Unknown	9	Dead	Alive or dead of other cause	Dead (attributable to causes other than this cancer dx)
5356923	59	White	2010	Left - origin of primary	504	Her2-/HR+	Well differentiated; Grade I	IA	7	0	22	Married (including common law)	Beam radiation	No/Unknown	69	Alive	Alive or dead of other cause	Alive or dead due to cancer
5356949	44	White	2010	Left - origin of primary	504	Her2-/HR+	Poorly differentiated; Grade III	IIIA	57	4	59	Married (including common law)	Beam radiation	Yes	69	Alive	Alive or dead of other cause	Alive or dead due to cancer
5356955	58	White	2010	Left - origin of primary	504	Her2+/HR-	Poorly differentiated; Grade III	IIA	9	1	22	Widowed	Beam radiation	Yes	69	Alive	Alive or dead of other cause	Alive or dead due to cancer
5356958	52	Asian or Pacific Islander	2010	Left - origin of primary	502	Her2-/HR+	Moderately differentiated; Grade II	IA	14	0	22	Single (never married)	Beam radiation	No/Unknown	69	Alive	Alive or dead of other cause	Alive or dead due to cancer
5356960	40	White	2010	Left - origin of primary	503	Her2-/HR+	Moderately differentiated; Grade II	IA	14	0	23	Married (including common law)	Beam radiation	No/Unknown	69	Alive	Alive or dead of other cause	Alive or dead due to cancer
5357000	39	White	2010	Left - origin of primary	504	Triple Negative	Poorly differentiated; Grade III	IIA	45	0	22	Married (including common law)	Beam radiation	Yes	69	Alive	Alive or dead of other cause	Alive or dead due to cancer
5357006	61	White	2010	Right - origin of primary	508	Her2-/HR+	Well differentiated; Grade I	IA	19	0	22	Married (including common law)	Beam radiation	No/Unknown	69	Alive	Alive or dead of other cause	Alive or dead due to cancer
5357039	53	Asian or Pacific Islander	2010	Right - origin of primary	504	Her2-/HR+	Well differentiated; Grade I	IA	6	0	23	Married (including common law)	Beam radiation	No/Unknown	68	Alive	Alive or dead of other cause	Alive or dead due to cancer
5357063	65	White	2010	Left - origin of primary	504	Her2-/HR+	Well differentiated; Grade I	IA	10	0	22	Married (including common law)	Beam radiation	No/Unknown	67	Alive	Alive or dead of other cause	Alive or dead due to cancer
5357066	30	White	2010	Right - origin of primary	508	Her2-/HR+	Well differentiated; Grade I	IA	5	0	49	Married (including common law)	None/Unknown	No/Unknown	67	Alive	Alive or dead of other cause	Alive or dead due to cancer
5357075	64	White	2010	Left - origin of primary	508	Triple Negative	Poorly differentiated; Grade III	IA	10	0	22	Married (including common law)	Beam radiation	Yes	67	Alive	Alive or dead of other cause	Alive or dead due to cancer
5357084	54	Asian or Pacific Islander	2010	Right - origin of primary	505	Her2-/HR+	Well differentiated; Grade I	IIA	25	0	22	Divorced	Beam radiation	No/Unknown	67	Alive	Alive or dead of other cause	Alive or dead due to cancer
5357085	29	White	2010	Left - origin of primary	504	Her2-/HR+	Poorly differentiated; Grade III	IIB	60	0	49	Single (never married)	Beam radiation	Yes	67	Alive	Alive or dead of other cause	Alive or dead due to cancer
5357086	37	White	2010	Right - origin of primary	504	Triple Negative	Poorly differentiated; Grade III	IIB	21	1	22	Married (including common law)	Beam radiation	Yes	67	Alive	Alive or dead of other cause	Alive or dead due to cancer
5357088	65	White	2010	Left - origin of primary	502	Her2-/HR+	Moderately differentiated; Grade II	IIA	37	0	23	Married (including common law)	Beam radiation	No/Unknown	67	Alive	Alive or dead of other cause	Alive or dead due to cancer
5357090	55	White	2010	Right - origin of primary	503	Her2-/HR+	Moderately differentiated; Grade II	IA	14	0	23	Married (including common law)	Beam radiation	No/Unknown	67	Alive	Alive or dead of other cause	Alive or dead due to cancer
5357093	50	White	2010	Left - origin of primary	504	Triple Negative	Poorly differentiated; Grade III	IIA	25	0	22	Married (including common law)	Beam radiation	Yes	43	Dead	Alive or dead of other cause	Dead (attributable to causes other than this cancer dx)
5357096	54	White	2010	Left - origin of primary	504	Her2-/HR+	Well differentiated; Grade I	IA	13	0	22	Married (including common law)	None/Unknown	No/Unknown	66	Alive	Alive or dead of other cause	Alive or dead due to cancer
5357102	33	Asian or Pacific Islander	2010	Left - origin of primary	505	Her2-/HR+	Moderately differentiated; Grade II	IA	6	0	49	Married (including common law)	None/Unknown	No/Unknown	66	Alive	Alive or dead of other cause	Alive or dead due to cancer
5357142	63	White	2010	Right - origin of primary	504	Her2-/HR+	Moderately differentiated; Grade II	IA	12	0	22	Single (never married)	Beam radiation	No/Unknown	70	Alive	Alive or dead of other cause	Alive or dead due to cancer
5357160	50	White	2010	Right - origin of primary	508	Her2+/HR-	Poorly differentiated; Grade III	IV	27	12	41	Single (never married)	Beam radiation	Yes	69	Alive	Alive or dead of other cause	Alive or dead due to cancer
5357173	35	White	2010	Right - origin of primary	505	Her2+/HR-	Moderately differentiated; Grade II	IIB	25	2	59	Married (including common law)	None/Unknown	Yes	71	Alive	Alive or dead of other cause	Alive or dead due to cancer
5357175	54	Asian or Pacific Islander	2010	Right - origin of primary	508	Her2-/HR+	Poorly differentiated; Grade III	IA	6	0	22	Married (including common law)	Beam radiation	Yes	71	Alive	Alive or dead of other cause	Alive or dead due to cancer
5357178	47	White	2010	Right - origin of primary	508	Her2+/HR-	Poorly differentiated; Grade III	IIIA	30	5	51	Married (including common law)	Beam radiation	Yes	70	Alive	Alive or dead of other cause	Alive or dead due to cancer
5357180	76	White	2010	Right - origin of primary	508	Her2-/HR+	Poorly differentiated; Grade III	IA	7	0	22	Married (including common law)	Beam radiation	No/Unknown	71	Alive	Alive or dead of other cause	Alive or dead due to cancer
5357182	38	White	2010	Left - origin of primary	503	Her2-/HR+	Poorly differentiated; Grade III	IIA	35	0	22	Married (including common law)	Beam radiation	Yes	71	Alive	Alive or dead of other cause	Alive or dead due to cancer
5357187	39	Asian or Pacific Islander	2010	Left - origin of primary	508	Her2+/HR+	Moderately differentiated; Grade II	IB	20	1	22	Married (including common law)	Beam radiation	Yes	44	Alive	Alive or dead of other cause	Alive or dead due to cancer
5357195	47	Asian or Pacific Islander	2010	Left - origin of primary	503	Her2-/HR+	Well differentiated; Grade I	IA	7	0	22	Married (including common law)	Beam radiation	No/Unknown	70	Alive	Alive or dead of other cause	Alive or dead due to cancer
5357197	56	White	2010	Left - origin of primary	502	Her2-/HR+	Moderately differentiated; Grade II	IIB	25	1	45	Married (including common law)	None/Unknown	Yes	70	Alive	Alive or dead of other cause	Alive or dead due to cancer
5357200	45	White	2010	Right - origin of primary	504	Her2+/HR+	Poorly differentiated; Grade III	IIIA	15	5	59	Married (including common law)	Beam radiation	Yes	70	Alive	Alive or dead of other cause	Alive or dead due to cancer
5357202	72	White	2010	Right - origin of primary	501	Her2-/HR+	Poorly differentiated; Grade III	IIIA	60	3	51	Single (never married)	Beam radiation	No/Unknown	68	Alive	Alive or dead of other cause	Alive or dead due to cancer
5357219	72	White	2010	Right - origin of primary	504	Her2-/HR+	Moderately differentiated; Grade II	IIA	40	0	22	Divorced	Beam radiation	No/Unknown	69	Alive	Alive or dead of other cause	Alive or dead due to cancer
5357225	57	White	2010	Right - origin of primary	504	Her2-/HR+	Moderately differentiated; Grade II	IA	6	0	22	Divorced	Beam radiation	No/Unknown	68	Alive	Alive or dead of other cause	Alive or dead due to cancer
5357233	56	Asian or Pacific Islander	2010	Left - origin of primary	504	Her2-/HR+	Poorly differentiated; Grade III	IIB	32	2	22	Married (including common law)	Beam radiation	Yes	69	Alive	Alive or dead of other cause	Alive or dead due to cancer
5357283	47	White	2010	Left - origin of primary	509	Her2-/HR+	Moderately differentiated; Grade II	IA	8	0	49	Married (including common law)	None/Unknown	No/Unknown	68	Alive	Alive or dead of other cause	Alive or dead due to cancer
5357397	62	White	2010	Left - origin of primary	502	Her2+/HR-	Moderately differentiated; Grade II	IA	9	0	22	Married (including common law)	Beam radiation	Yes	57	Alive	Alive or dead of other cause	Alive or dead due to cancer
5357443	60	White	2010	Left - origin of primary	509	Her2-/HR+	Poorly differentiated; Grade III	IIA	23	0	45	Single (never married)	None/Unknown	Yes	66	Alive	Alive or dead of other cause	Alive or dead due to cancer
5357445	45	Asian or Pacific Islander	2010	Right - origin of primary	509	Her2-/HR+	Moderately differentiated; Grade II	IIB	55	0	41	Married (including common law)	Beam radiation	No/Unknown	65	Alive	Alive or dead of other cause	Alive or dead due to cancer
5357448	51	White	2010	Right - origin of primary	504	Her2-/HR+	Well differentiated; Grade I	IIA	25	0	45	Married (including common law)	None/Unknown	No/Unknown	65	Alive	Alive or dead of other cause	Alive or dead due to cancer
5357472	53	White	2010	Right - origin of primary	504	Her2-/HR+	Moderately differentiated; Grade II	IIIA	21	6	22	Single (never married)	Beam radiation	Yes	69	Alive	Alive or dead of other cause	Alive or dead due to cancer
5357492	61	Asian or Pacific Islander	2010	Right - origin of primary	508	Her2-/HR+	Well differentiated; Grade I	IIA	21	0	41	Widowed	None/Unknown	No/Unknown	67	Alive	Alive or dead of other cause	Alive or dead due to cancer
5357567	53	White	2010	Right - origin of primary	504	Her2-/HR+	Moderately differentiated; Grade II	IA	18	0	22	Divorced	None/Unknown	Yes	65	Alive	Alive or dead of other cause	Alive or dead due to cancer
5357630	56	Asian or Pacific Islander	2010	Right - origin of primary	508	Her2-/HR+	Poorly differentiated; Grade III	IA	12	0	22	Married (including common law)	Beam radiation	No/Unknown	68	Alive	Alive or dead of other cause	Alive or dead due to cancer
5357633	71	White	2010	Right - origin of primary	508	Her2-/HR+	Well differentiated; Grade I	IA	18	0	23	Single (never married)	Beam radiation	No/Unknown	13	Dead	Alive or dead of other cause	Dead (attributable to causes other than this cancer dx)
5357636	70	Asian or Pacific Islander	2010	Left - origin of primary	508	Triple Negative	Poorly differentiated; Grade III	IA	15	0	22	Married (including common law)	Beam radiation	Yes	67	Alive	Alive or dead of other cause	Alive or dead due to cancer
5357680	54	White	2010	Left - origin of primary	504	Her2-/HR+	Well differentiated; Grade I	IA	18	0	22	Married (including common law)	Beam radiation	No/Unknown	65	Alive	Alive or dead of other cause	Alive or dead due to cancer
5357717	57	White	2010	Right - origin of primary	504	Her2-/HR+	Poorly differentiated; Grade III	IIB	25	1	51	Married (including common law)	None/Unknown	Yes	66	Alive	Alive or dead of other cause	Alive or dead due to cancer
5357719	58	Black	2010	Left - origin of primary	504	Her2-/HR+	Moderately differentiated; Grade II	IA	11	0	22	Married (including common law)	Radiation, NOS method or source not specified	No/Unknown	65	Alive	Alive or dead of other cause	Alive or dead due to cancer
5357753	55	Black	2010	Right - origin of primary	504	Her2-/HR+	Moderately differentiated; Grade II	IB	14	2	22	Married (including common law)	None/Unknown	Yes	71	Alive	Alive or dead of other cause	Alive or dead due to cancer
5357760	69	Black	2010	Right - origin of primary	502	Her2-/HR+	Moderately differentiated; Grade II	IIIA	12	6	51	Married (including common law)	None/Unknown	Yes	70	Alive	Alive or dead of other cause	Alive or dead due to cancer
5357791	67	Black	2010	Left - origin of primary	503	Her2-/HR+	Well differentiated; Grade I	IA	6	0	23	Married (including common law)	None/Unknown	No/Unknown	66	Alive	Alive or dead of other cause	Alive or dead due to cancer
5357793	41	White	2010	Left - origin of primary	508	Her2-/HR+	Moderately differentiated; Grade II	IA	11	0	22	Single (never married)	None/Unknown	No/Unknown	66	Alive	Alive or dead of other cause	Alive or dead due to cancer
5357813	52	White	2010	Right - origin of primary	505	Her2-/HR+	Moderately differentiated; Grade II	IIB	22	2	23	Married (including common law)	None/Unknown	Yes	70	Alive	Alive or dead of other cause	Alive or dead due to cancer
5357823	44	White	2010	Left - origin of primary	504	Triple Negative	Poorly differentiated; Grade III	IIA	35	0	22	Married (including common law)	Beam radiation	Yes	66	Alive	Alive or dead of other cause	Alive or dead due to cancer
5357825	56	White	2010	Left - origin of primary	504	Her2-/HR+	Well differentiated; Grade I	IIA	20	2	22	Married (including common law)	Beam radiation	Yes	67	Alive	Alive or dead of other cause	Alive or dead due to cancer
5357869	68	White	2010	Left - origin of primary	508	Her2-/HR+	Well differentiated; Grade I	IIA	11	1	22	Married (including common law)	Beam radiation	No/Unknown	66	Alive	Alive or dead of other cause	Alive or dead due to cancer
5357872	56	Asian or Pacific Islander	2010	Left - origin of primary	508	Her2-/HR+	Well differentiated; Grade I	IA	11	0	45	Single (never married)	None/Unknown	No/Unknown	66	Alive	Alive or dead of other cause	Alive or dead due to cancer
5357904	51	Asian or Pacific Islander	2010	Right - origin of primary	504	Her2-/HR+	Moderately differentiated; Grade II	IA	18	0	22	Married (including common law)	Radiation, NOS method or source not specified	No/Unknown	64	Alive	Alive or dead of other cause	Alive or dead due to cancer
5357913	58	White	2010	Left - origin of primary	505	Her2+/HR+	Poorly differentiated; Grade III	IA	14	0	22	Divorced	Radiation, NOS method or source not specified	No/Unknown	65	Alive	Alive or dead of other cause	Alive or dead due to cancer
5357925	75	White	2010	Right - origin of primary	503	Her2-/HR+	Moderately differentiated; Grade II	IA	9	0	22	Divorced	Radiation, NOS method or source not specified	No/Unknown	64	Alive	Alive or dead of other cause	Alive or dead due to cancer
5357996	47	White	2010	Right - origin of primary	508	Triple Negative	Poorly differentiated; Grade III	IA	6	0	23	Married (including common law)	None/Unknown	Yes	70	Alive	Alive or dead of other cause	Alive or dead due to cancer
5358000	40	White	2010	Right - origin of primary	504	Her2-/HR+	Poorly differentiated; Grade III	IIA	30	0	42	Married (including common law)	Beam radiation	Yes	71	Alive	Alive or dead of other cause	Alive or dead due to cancer
5358013	60	White	2010	Left - origin of primary	504	Her2-/HR+	Well differentiated; Grade I	IA	20	0	41	Married (including common law)	None/Unknown	No/Unknown	71	Alive	Alive or dead of other cause	Alive or dead due to cancer
5358014	56	White	2010	Left - origin of primary	504	Her2-/HR+	Moderately differentiated; Grade II	IIB	27	1	42	Divorced	None/Unknown	No/Unknown	71	Alive	Alive or dead of other cause	Alive or dead due to cancer
5358032	50	Black	2010	Right - origin of primary	505	Her2+/HR+	Poorly differentiated; Grade III	IIIA	15	6	23	Married (including common law)	Beam radiation	Yes	71	Alive	Alive or dead of other cause	Alive or dead due to cancer
5358056	43	White	2010	Left - origin of primary	505	Her2-/HR+	Moderately differentiated; Grade II	IIB	23	1	22	Divorced	Radiation, NOS method or source not specified	Yes	71	Alive	Alive or dead of other cause	Alive or dead due to cancer
5358059	68	White	2010	Left - origin of primary	504	Her2-/HR+	Well differentiated; Grade I	IA	16	0	23	Married (including common law)	Radiation, NOS method or source not specified	No/Unknown	70	Alive	Alive or dead of other cause	Alive or dead due to cancer
5358060	56	White	2010	Right - origin of primary	504	Her2-/HR+	Well differentiated; Grade I	IIA	23	0	22	Married (including common law)	None/Unknown	Yes	70	Alive	Alive or dead of other cause	Alive or dead due to cancer
5358077	55	White	2010	Left - origin of primary	505	Her2-/HR+	Well differentiated; Grade I	IB	19	1	42	Married (including common law)	None/Unknown	No/Unknown	70	Alive	Alive or dead of other cause	Alive or dead due to cancer
5358079	54	White	2010	Left - origin of primary	508	Her2-/HR+	Moderately differentiated; Grade II	IIA	2	3	42	Married (including common law)	None/Unknown	Yes	70	Alive	Alive or dead of other cause	Alive or dead due to cancer
5358104	52	White	2010	Right - origin of primary	503	Her2-/HR+	Moderately differentiated; Grade II	IA	18	0	42	Married (including common law)	None/Unknown	No/Unknown	70	Alive	Alive or dead of other cause	Alive or dead due to cancer
5358106	51	Asian or Pacific Islander	2010	Left - origin of primary	508	Her2-/HR+	Poorly differentiated; Grade III	IIIA	15	7	51	Married (including common law)	None/Unknown	Yes	70	Alive	Alive or dead of other cause	Alive or dead due to cancer
5358108	62	White	2010	Right - origin of primary	504	Her2-/HR+	Well differentiated; Grade I	IA	8	0	41	Widowed	None/Unknown	No/Unknown	70	Alive	Alive or dead of other cause	Alive or dead due to cancer
5358111	57	White	2010	Right - origin of primary	503	Triple Negative	Moderately differentiated; Grade II	IA	11	0	23	Married (including common law)	Beam radiation	No/Unknown	70	Alive	Alive or dead of other cause	Alive or dead due to cancer
5358115	66	White	2010	Left - origin of primary	504	Her2-/HR+	Poorly differentiated; Grade III	IIA	31	0	51	Single (never married)	None/Unknown	Yes	70	Alive	Alive or dead of other cause	Alive or dead due to cancer
5358124	50	White	2010	Left - origin of primary	504	Triple Negative	Poorly differentiated; Grade III	IA	20	0	22	Married (including common law)	Beam radiation	Yes	59	Alive	Alive or dead of other cause	Alive or dead due to cancer
5358148	69	Asian or Pacific Islander	2010	Right - origin of primary	508	Her2-/HR+	Undifferentiated; anaplastic; Grade IV	IA	9	0	22	Married (including common law)	Beam radiation	No/Unknown	68	Alive	Alive or dead of other cause	Alive or dead due to cancer
5358159	75	White	2010	Left - origin of primary	502	Her2-/HR+	Moderately differentiated; Grade II	IA	14	0	23	Married (including common law)	Beam radiation	No/Unknown	68	Alive	Alive or dead of other cause	Alive or dead due to cancer
5358167	53	White	2010	Left - origin of primary	508	Her2-/HR+	Well differentiated; Grade I	IIA	24	0	41	Married (including common law)	None/Unknown	Yes	70	Alive	Alive or dead of other cause	Alive or dead due to cancer
5358175	64	Asian or Pacific Islander	2010	Right - origin of primary	504	Her2-/HR+	Moderately differentiated; Grade II	IA	8	0	23	Married (including common law)	Beam radiation	No/Unknown	70	Alive	Alive or dead of other cause	Alive or dead due to cancer
5358188	52	White	2010	Right - origin of primary	508	Her2-/HR+	Well differentiated; Grade I	IA	1	0	47	Divorced	None/Unknown	No/Unknown	60	Alive	N/A not first tumor	N/A not first tumor
5358195	57	Asian or Pacific Islander	2010	Left - origin of primary	504	Her2+/HR-	Poorly differentiated; Grade III	IA	8	0	22	Married (including common law)	Beam radiation	Yes	69	Alive	Alive or dead of other cause	Alive or dead due to cancer
5358207	44	White	2010	Right - origin of primary	504	Her2-/HR+	Moderately differentiated; Grade II	IIA	10	1	22	Single (never married)	Beam radiation	Yes	69	Alive	Alive or dead of other cause	Alive or dead due to cancer
5358219	43	White	2010	Right - origin of primary	504	Her2-/HR+	Well differentiated; Grade I	IIA	21	0	23	Single (never married)	None/Unknown	Yes	69	Alive	Alive or dead of other cause	Alive or dead due to cancer
5358227	62	White	2010	Right - origin of primary	502	Her2+/HR+	Well differentiated; Grade I	IA	7	0	22	Married (including common law)	Beam radiation	No/Unknown	69	Alive	Alive or dead of other cause	Alive or dead due to cancer
5358245	71	White	2010	Right - origin of primary	508	Her2-/HR+	Well differentiated; Grade I	IA	17	0	42	Widowed	None/Unknown	No/Unknown	17	Dead	Alive or dead of other cause	Dead (attributable to causes other than this cancer dx)
5358259	63	White	2010	Right - origin of primary	508	Her2+/HR+	Moderately differentiated; Grade II	IA	5	0	22	Married (including common law)	Beam radiation	No/Unknown	69	Alive	Alive or dead of other cause	Alive or dead due to cancer
5358295	79	White	2010	Right - origin of primary	502	Her2-/HR+	Well differentiated; Grade I	IA	7	0	22	Married (including common law)	Beam radiation	No/Unknown	68	Alive	Alive or dead of other cause	Alive or dead due to cancer
5358305	70	White	2010	Left - origin of primary	504	Triple Negative	Poorly differentiated; Grade III	IA	6	0	22	Married (including common law)	Beam radiation	No/Unknown	68	Alive	Alive or dead of other cause	Alive or dead due to cancer
5358307	64	Asian or Pacific Islander	2010	Left - origin of primary	508	Her2-/HR+	Moderately differentiated; Grade II	IA	20	0	22	Single (never married)	Beam radiation	Yes	68	Alive	Alive or dead of other cause	Alive or dead due to cancer
5358320	49	White	2010	Right - origin of primary	502	Her2-/HR+	Well differentiated; Grade I	IIB	38	2	41	Married (including common law)	None/Unknown	Yes	68	Alive	Alive or dead of other cause	Alive or dead due to cancer
5358329	65	White	2010	Left - origin of primary	508	Her2-/HR+	Moderately differentiated; Grade II	IA	12	0	22	Widowed	Beam radiation	No/Unknown	68	Alive	Alive or dead of other cause	Alive or dead due to cancer
5358349	78	White	2010	Left - origin of primary	505	Her2-/HR+	Well differentiated; Grade I	IA	9	0	23	Married (including common law)	None/Unknown	No/Unknown	5	Dead	Dead (attributable to this cancer dx)	Alive or dead due to cancer
5358358	61	White	2010	Left - origin of primary	505	Her2-/HR+	Moderately differentiated; Grade II	IA	20	0	41	Married (including common law)	None/Unknown	No/Unknown	68	Alive	Alive or dead of other cause	Alive or dead due to cancer
5358373	59	White	2010	Left - origin of primary	504	Her2-/HR+	Well differentiated; Grade I	IA	19	0	22	Single (never married)	Beam radiation	No/Unknown	68	Alive	Alive or dead of other cause	Alive or dead due to cancer
5358399	59	White	2010	Right - origin of primary	504	Her2-/HR+	Moderately differentiated; Grade II	IA	12	0	23	Married (including common law)	Beam radiation	Yes	68	Alive	Alive or dead of other cause	Alive or dead due to cancer
5358458	76	White	2010	Right - origin of primary	509	Her2-/HR+	Moderately differentiated; Grade II	IIIA	35	7	41	Married (including common law)	Beam radiation	Yes	65	Alive	Alive or dead of other cause	Alive or dead due to cancer
5358460	54	White	2010	Left - origin of primary	504	Her2-/HR+	Moderately differentiated; Grade II	IIIA	17	6	50	Single (never married)	Beam radiation	Yes	40	Dead	Dead (attributable to this cancer dx)	Alive or dead due to cancer
5358465	57	White	2010	Left - origin of primary	503	Her2-/HR+	Moderately differentiated; Grade II	IA	10	0	51	Married (including common law)	None/Unknown	No/Unknown	65	Alive	Alive or dead of other cause	Alive or dead due to cancer
5358556	65	White	2010	Left - origin of primary	504	Her2-/HR+	Moderately differentiated; Grade II	IIA	42	0	23	Divorced	Beam radiation	No/Unknown	70	Alive	Alive or dead of other cause	Alive or dead due to cancer
5358680	56	Asian or Pacific Islander	2010	Right - origin of primary	504	Her2-/HR+	Well differentiated; Grade I	IA	7	0	23	Married (including common law)	Beam radiation	No/Unknown	71	Alive	Alive or dead of other cause	Alive or dead due to cancer
5358702	52	White	2010	Left - origin of primary	504	Her2-/HR+	Well differentiated; Grade I	IIA	18	1	23	Married (including common law)	Beam radiation	Yes	68	Alive	Alive or dead of other cause	Alive or dead due to cancer
5358758	70	White	2010	Right - origin of primary	509	Her2-/HR+	Moderately differentiated; Grade II	IV	55	3	50	Single (never married)	Beam radiation	No/Unknown	27	Dead	Alive or dead of other cause	Dead (attributable to causes other than this cancer dx)
5358770	66	Asian or Pacific Islander	2010	Left - origin of primary	504	Her2-/HR+	Moderately differentiated; Grade II	IIA	20	1	51	Widowed	None/Unknown	Yes	67	Alive	Alive or dead of other cause	Alive or dead due to cancer
5358775	59	White	2010	Left - origin of primary	504	Her2-/HR+	Well differentiated; Grade I	IIB	25	1	20	Divorced	Beam radiation	No/Unknown	67	Alive	Alive or dead of other cause	Alive or dead due to cancer
5358888	71	Asian or Pacific Islander	2010	Right - origin of primary	508	Her2-/HR+	Poorly differentiated; Grade III	IA	15	0	22	Widowed	Beam radiation	No/Unknown	68	Alive	Alive or dead of other cause	Alive or dead due to cancer
5358908	60	White	2010	Right - origin of primary	504	Her2+/HR+	Poorly differentiated; Grade III	IIB	22	1	22	Divorced	Beam radiation	Yes	70	Alive	Alive or dead of other cause	Alive or dead due to cancer
5358913	63	White	2010	Right - origin of primary	501	Her2-/HR+	Moderately differentiated; Grade II	IIIC	22	7	41	Single (never married)	Beam radiation	Yes	9	Dead	Alive or dead of other cause	Dead (attributable to causes other than this cancer dx)
5358929	76	White	2010	Right - origin of primary	509	Her2-/HR+	Moderately differentiated; Grade II	IIIC	60	19	51	Divorced	None/Unknown	Yes	5	Dead	Dead (attributable to this cancer dx)	Alive or dead due to cancer
5358933	74	White	2010	Right - origin of primary	508	Her2-/HR+	Well differentiated; Grade I	IA	6	0	22	Married (including common law)	Radiation, NOS method or source not specified	No/Unknown	67	Alive	Alive or dead of other cause	Alive or dead due to cancer
5358967	50	White	2010	Left - origin of primary	508	Her2-/HR+	Moderately differentiated; Grade II	IIIB	47	1	59	Married (including common law)	None/Unknown	Yes	71	Alive	N/A not first tumor	N/A not first tumor
5358984	59	White	2010	Left - origin of primary	504	Her2-/HR+	Well differentiated; Grade I	IIA	40	0	22	Divorced	Beam radiation	No/Unknown	67	Alive	Alive or dead of other cause	Alive or dead due to cancer
5359052	43	Asian or Pacific Islander	2010	Left - origin of primary	504	Her2+/HR+	Poorly differentiated; Grade III	IIA	23	0	22	Married (including common law)	Beam radiation	Yes	60	Alive	Alive or dead of other cause	Alive or dead due to cancer
5359155	54	White	2010	Right - origin of primary	504	Her2+/HR-	Poorly differentiated; Grade III	IIB	40	1	44	Married (including common law)	Beam radiation	Yes	71	Alive	Alive or dead of other cause	Alive or dead due to cancer
5359190	65	White	2010	Left - origin of primary	504	Her2+/HR+	Poorly differentiated; Grade III	IA	13	0	22	Divorced	Beam radiation	Yes	70	Alive	Alive or dead of other cause	Alive or dead due to cancer
5359192	55	White	2010	Left - origin of primary	502	Her2-/HR+	Moderately differentiated; Grade II	IIB	25	2	22	Married (including common law)	None/Unknown	No/Unknown	70	Alive	Alive or dead of other cause	Alive or dead due to cancer
5359213	57	White	2010	Right - origin of primary	505	Her2-/HR+	Moderately differentiated; Grade II	IA	13	0	24	Married (including common law)	Beam radiation	No/Unknown	70	Alive	Alive or dead of other cause	Alive or dead due to cancer
5359216	59	White	2010	Left - origin of primary	508	Her2-/HR+	Well differentiated; Grade I	IA	14	0	22	Married (including common law)	Beam radiation	No/Unknown	70	Alive	Alive or dead of other cause	Alive or dead due to cancer
5359222	70	Black	2010	Right - origin of primary	502	Her2-/HR+	Moderately differentiated; Grade II	IIB	30	1	51	Divorced	None/Unknown	No/Unknown	70	Alive	Alive or dead of other cause	Alive or dead due to cancer
5359224	62	White	2010	Right - origin of primary	505	Her2-/HR+	Well differentiated; Grade I	IIA	18	1	22	Married (including common law)	Beam radiation	Yes	70	Alive	Alive or dead of other cause	Alive or dead due to cancer
5359229	50	White	2010	Right - origin of primary	508	Her2-/HR+	Moderately differentiated; Grade II	IIIA	25	7	22	Single (never married)	Beam radiation	Yes	70	Alive	Alive or dead of other cause	Alive or dead due to cancer
5359251	61	White	2010	Right - origin of primary	504	Her2-/HR+	Moderately differentiated; Grade II	IA	18	0	22	Married (including common law)	Beam radiation	No/Unknown	69	Alive	Alive or dead of other cause	Alive or dead due to cancer
5359256	51	White	2010	Right - origin of primary	501	Her2-/HR+	Moderately differentiated; Grade II	IA	6	0	22	Married (including common law)	Radioactive implants	No/Unknown	69	Alive	Alive or dead of other cause	Alive or dead due to cancer
5359269	74	White	2010	Right - origin of primary	504	Her2-/HR+	Moderately differentiated; Grade II	IA	19	0	22	Married (including common law)	Beam radiation	No/Unknown	69	Alive	Alive or dead of other cause	Alive or dead due to cancer
5359293	73	White	2010	Left - origin of primary	504	Her2-/HR+	Moderately differentiated; Grade II	IA	10	0	22	Married (including common law)	Beam radiation	No/Unknown	68	Alive	Alive or dead of other cause	Alive or dead due to cancer
5359296	62	White	2010	Right - origin of primary	501	Her2-/HR+	Moderately differentiated; Grade II	IA	4	0	42	Married (including common law)	None/Unknown	No/Unknown	68	Alive	Alive or dead of other cause	Alive or dead due to cancer
5359300	65	White	2010	Left - origin of primary	504	Her2-/HR+	Poorly differentiated; Grade III	IIA	27	0	22	Single (never married)	Beam radiation	No/Unknown	68	Alive	Alive or dead of other cause	Alive or dead due to cancer
5359309	53	White	2010	Left - origin of primary	509	Her2-/HR+	Moderately differentiated; Grade II	IIIC	50	14	46	Widowed	None/Unknown	No/Unknown	71	Alive	Alive or dead of other cause	Alive or dead due to cancer
5359358	67	White	2010	Right - origin of primary	508	Her2+/HR+	Poorly differentiated; Grade III	IIA	23	0	22	Divorced	Beam radiation	Yes	70	Alive	Alive or dead of other cause	Alive or dead due to cancer
5359359	62	White	2010	Left - origin of primary	502	Her2-/HR+	Moderately differentiated; Grade II	IIB	26	1	41	Married (including common law)	None/Unknown	Yes	69	Alive	Alive or dead of other cause	Alive or dead due to cancer
5359368	73	White	2010	Right - origin of primary	504	Her2-/HR+	Well differentiated; Grade I	IA	7	0	24	Married (including common law)	None/Unknown	No/Unknown	69	Alive	N/A not first tumor	N/A not first tumor
5359384	58	White	2010	Left - origin of primary	504	Her2+/HR-	Poorly differentiated; Grade III	IIIC	28	10	22	Divorced	Beam radiation	Yes	68	Alive	Alive or dead of other cause	Alive or dead due to cancer
5359403	49	White	2010	Left - origin of primary	504	Her2-/HR+	Well differentiated; Grade I	IA	5	0	22	Married (including common law)	Beam radiation	No/Unknown	71	Alive	Alive or dead of other cause	Alive or dead due to cancer
5359406	49	White	2010	Right - origin of primary	504	Her2-/HR+	Well differentiated; Grade I	IA	8	0	22	Single (never married)	Beam radiation	No/Unknown	70	Alive	Alive or dead of other cause	Alive or dead due to cancer
5359413	59	White	2010	Left - origin of primary	504	Her2-/HR+	Moderately differentiated; Grade II	IIIA	16	4	22	Married (including common law)	None/Unknown	Yes	66	Alive	Alive or dead of other cause	Alive or dead due to cancer
5359493	45	White	2010	Right - origin of primary	502	Her2-/HR+	Poorly differentiated; Grade III	IA	20	0	45	Married (including common law)	None/Unknown	Yes	67	Alive	Alive or dead of other cause	Alive or dead due to cancer
5359505	45	White	2010	Left - origin of primary	504	Her2-/HR+	Moderately differentiated; Grade II	IIA	15	3	22	Single (never married)	Beam radiation	Yes	66	Alive	Alive or dead of other cause	Alive or dead due to cancer
5359540	61	White	2010	Right - origin of primary	504	Her2-/HR+	Moderately differentiated; Grade II	IIA	23	0	22	Married (including common law)	Radiation, NOS method or source not specified	No/Unknown	71	Alive	Alive or dead of other cause	Alive or dead due to cancer
5359546	75	White	2010	Right - origin of primary	504	Her2-/HR+	Well differentiated; Grade I	IIA	10	1	22	Married (including common law)	Radiation, NOS method or source not specified	No/Unknown	57	Dead	Dead (missing/unknown COD)	Dead (missing/unknown COD)
5359608	42	White	2010	Right - origin of primary	503	Her2+/HR+	Poorly differentiated; Grade III	IIA	24	0	23	Married (including common law)	Beam radiation	Yes	65	Alive	Alive or dead of other cause	Alive or dead due to cancer
5359616	46	White	2010	Left - origin of primary	504	Her2-/HR+	Poorly differentiated; Grade III	IA	8	0	20	Married (including common law)	Beam radiation	No/Unknown	65	Alive	Alive or dead of other cause	Alive or dead due to cancer
5359634	56	White	2010	Right - origin of primary	504	Triple Negative	Moderately differentiated; Grade II	IA	2	0	22	Married (including common law)	Beam radiation	No/Unknown	68	Alive	Alive or dead of other cause	Alive or dead due to cancer
5359642	61	Asian or Pacific Islander	2010	Right - origin of primary	508	Her2-/HR+	Moderately differentiated; Grade II	IA	11	0	22	Single (never married)	Beam radiation	No/Unknown	68	Alive	Alive or dead of other cause	Alive or dead due to cancer
5359683	78	Asian or Pacific Islander	2010	Left - origin of primary	504	Her2-/HR+	Moderately differentiated; Grade II	IA	10	0	51	Widowed	None/Unknown	No/Unknown	66	Alive	Alive or dead of other cause	Alive or dead due to cancer
5359734	65	White	2010	Left - origin of primary	505	Her2-/HR+	Poorly differentiated; Grade III	IIIA	11	5	24	Divorced	Beam radiation	Yes	67	Alive	Alive or dead of other cause	Alive or dead due to cancer
5359736	45	White	2010	Right - origin of primary	502	Her2-/HR+	Poorly differentiated; Grade III	IIB	30	1	49	Single (never married)	None/Unknown	Yes	58	Alive	Alive or dead of other cause	Alive or dead due to cancer
5359739	57	Asian or Pacific Islander	2010	Left - origin of primary	508	Her2-/HR+	Moderately differentiated; Grade II	IA	14	0	22	Widowed	Beam radiation	No/Unknown	67	Alive	Alive or dead of other cause	Alive or dead due to cancer
5359744	45	White	2010	Right - origin of primary	508	Her2-/HR+	Well differentiated; Grade I	IA	9	0	22	Married (including common law)	Beam radiation	No/Unknown	67	Alive	Alive or dead of other cause	Alive or dead due to cancer
5359748	44	White	2010	Left - origin of primary	508	Her2-/HR+	Poorly differentiated; Grade III	IA	18	0	22	Single (never married)	Beam radiation	No/Unknown	68	Alive	Alive or dead of other cause	Alive or dead due to cancer
5359755	48	Asian or Pacific Islander	2010	Left - origin of primary	508	Her2-/HR+	Moderately differentiated; Grade II	IA	10	0	22	Married (including common law)	Beam radiation	No/Unknown	66	Alive	Alive or dead of other cause	Alive or dead due to cancer
5359779	59	White	2010	Right - origin of primary	508	Her2-/HR+	Moderately differentiated; Grade II	IIA	7	1	41	Married (including common law)	Beam radiation	Yes	64	Alive	Alive or dead of other cause	Alive or dead due to cancer
5359782	76	White	2010	Left - origin of primary	508	Her2-/HR+	Well differentiated; Grade I	IA	8	0	22	Widowed	Beam radiation	No/Unknown	71	Alive	Alive or dead of other cause	Alive or dead due to cancer
5359784	58	White	2010	Left - origin of primary	509	Her2-/HR+	Moderately differentiated; Grade II	IIA	22	0	42	Married (including common law)	None/Unknown	No/Unknown	71	Alive	Alive or dead of other cause	Alive or dead due to cancer
5359800	52	Asian or Pacific Islander	2010	Right - origin of primary	508	Her2+/HR-	Poorly differentiated; Grade III	IA	12	0	51	Married (including common law)	None/Unknown	Yes	71	Alive	Alive or dead of other cause	Alive or dead due to cancer
5359801	70	White	2010	Left - origin of primary	508	Her2-/HR+	Well differentiated; Grade I	IA	8	0	22	Single (never married)	None/Unknown	No/Unknown	70	Alive	Alive or dead of other cause	Alive or dead due to cancer
5359805	52	White	2010	Left - origin of primary	505	Her2-/HR+	Well differentiated; Grade I	IA	10	0	22	Married (including common law)	Beam radiation	No/Unknown	70	Alive	Alive or dead of other cause	Alive or dead due to cancer
5359807	76	White	2010	Right - origin of primary	509	Her2-/HR+	Moderately differentiated; Grade II	IA	16	0	22	Divorced	Beam radiation	No/Unknown	70	Alive	Alive or dead of other cause	Alive or dead due to cancer
5359819	57	White	2010	Left - origin of primary	508	Her2-/HR+	Well differentiated; Grade I	IA	15	0	22	Married (including common law)	Beam radiation	No/Unknown	70	Alive	Alive or dead of other cause	Alive or dead due to cancer
5359866	63	White	2010	Right - origin of primary	504	Her2-/HR+	Moderately differentiated; Grade II	IIIB	9	0	23	Married (including common law)	Beam radiation	No/Unknown	63	Alive	Alive or dead of other cause	Alive or dead due to cancer
5359869	47	Asian or Pacific Islander	2010	Right - origin of primary	505	Her2+/HR+	Moderately differentiated; Grade II	IB	11	1	41	Married (including common law)	None/Unknown	Yes	64	Alive	Alive or dead of other cause	Alive or dead due to cancer
5359969	47	White	2010	Right - origin of primary	508	Her2+/HR-	Moderately differentiated; Grade II	IA	4	0	22	Married (including common law)	Beam radiation	Yes	66	Alive	Alive or dead of other cause	Alive or dead due to cancer
5359980	50	Asian or Pacific Islander	2010	Left - origin of primary	509	Her2-/HR+	Moderately differentiated; Grade II	IIIA	75	1	41	Married (including common law)	Beam radiation	Yes	66	Alive	Alive or dead of other cause	Alive or dead due to cancer
5360029	64	Black	2010	Left - origin of primary	504	Triple Negative	Poorly differentiated; Grade III	IIA	15	1	22	Married (including common law)	None/Unknown	Yes	70	Alive	Alive or dead of other cause	Alive or dead due to cancer
5360042	50	White	2010	Left - origin of primary	508	Her2-/HR+	Moderately differentiated; Grade II	IA	20	0	23	Married (including common law)	Beam radiation	No/Unknown	70	Alive	Alive or dead of other cause	Alive or dead due to cancer
5360048	62	White	2010	Left - origin of primary	504	Her2-/HR+	Well differentiated; Grade I	IA	7	0	23	Married (including common law)	Beam radiation	No/Unknown	65	Alive	Alive or dead of other cause	Alive or dead due to cancer
5360072	66	White	2010	Right - origin of primary	508	Her2-/HR+	Moderately differentiated; Grade II	IA	18	0	23	Married (including common law)	Radiation, NOS method or source not specified	Yes	65	Alive	Alive or dead of other cause	Alive or dead due to cancer
5360076	40	Asian or Pacific Islander	2010	Right - origin of primary	504	Her2-/HR+	Moderately differentiated; Grade II	IIB	23	2	23	Single (never married)	None/Unknown	Yes	64	Alive	Alive or dead of other cause	Alive or dead due to cancer
5360082	73	Black	2010	Right - origin of primary	502	Her2-/HR+	Moderately differentiated; Grade II	IIIC	29	10	22	Widowed	Beam radiation	Yes	64	Alive	Alive or dead of other cause	Alive or dead due to cancer
5360105	60	White	2010	Right - origin of primary	504	Her2-/HR+	Moderately differentiated; Grade II	IB	8	1	49	Married (including common law)	None/Unknown	No/Unknown	61	Alive	N/A not first tumor	N/A not first tumor
5360112	70	Asian or Pacific Islander	2010	Left - origin of primary	502	Her2-/HR+	Well differentiated; Grade I	IA	10	0	22	Married (including common law)	Beam radiation	No/Unknown	66	Alive	Alive or dead of other cause	Alive or dead due to cancer
5360117	64	White	2010	Left - origin of primary	501	Her2-/HR+	Moderately differentiated; Grade II	IA	10	0	22	Married (including common law)	Beam radiation	No/Unknown	66	Alive	Alive or dead of other cause	Alive or dead due to cancer
5360119	54	Black	2010	Left - origin of primary	504	Triple Negative	Poorly differentiated; Grade III	IIB	55	0	22	Single (never married)	Beam radiation	Yes	14	Dead	Dead (attributable to this cancer dx)	Alive or dead due to cancer
5360158	66	White	2010	Left - origin of primary	503	Triple Negative	Poorly differentiated; Grade III	IIA	23	0	22	Widowed	None/Unknown	No/Unknown	69	Alive	N/A not first tumor	N/A not first tumor
5360178	65	White	2010	Right - origin of primary	504	Her2-/HR+	Well differentiated; Grade I	IA	15	0	22	Divorced	Beam radiation	No/Unknown	70	Alive	Alive or dead of other cause	Alive or dead due to cancer
5360182	62	White	2010	Right - origin of primary	504	Triple Negative	Moderately differentiated; Grade II	IB	13	1	41	Married (including common law)	None/Unknown	Yes	69	Alive	Alive or dead of other cause	Alive or dead due to cancer
5360190	51	White	2010	Left - origin of primary	504	Her2+/HR-	Poorly differentiated; Grade III	IA	14	0	22	Married (including common law)	Beam radiation	Yes	66	Alive	Alive or dead of other cause	Alive or dead due to cancer
5360203	59	White	2010	Left - origin of primary	501	Her2-/HR+	Moderately differentiated; Grade II	IIA	15	1	22	Married (including common law)	Beam radiation	Yes	66	Alive	Alive or dead of other cause	Alive or dead due to cancer
5360221	60	Asian or Pacific Islander	2010	Left - origin of primary	508	Her2+/HR-	Moderately differentiated; Grade II	IIIA	40	8	80	Married (including common law)	None/Unknown	Yes	64	Alive	Alive or dead of other cause	Alive or dead due to cancer
5360303	63	Asian or Pacific Islander	2010	Right - origin of primary	504	Her2-/HR+	Well differentiated; Grade I	IA	4	0	22	Divorced	Radiation, NOS method or source not specified	No/Unknown	16	Dead	Alive or dead of other cause	Dead (attributable to causes other than this cancer dx)
5360306	65	Black	2010	Right - origin of primary	508	Her2-/HR+	Poorly differentiated; Grade III	IIB	43	3	51	Separated	None/Unknown	Yes	69	Alive	Alive or dead of other cause	Alive or dead due to cancer
5360309	33	White	2010	Right - origin of primary	504	Her2-/HR+	Moderately differentiated; Grade II	IIA	14	1	51	Married (including common law)	None/Unknown	Yes	69	Alive	Alive or dead of other cause	Alive or dead due to cancer
5360325	68	Black	2010	Left - origin of primary	502	Her2+/HR+	Moderately differentiated; Grade II	IA	9	0	22	Widowed	Beam radiation	No/Unknown	64	Alive	Alive or dead of other cause	Alive or dead due to cancer
5360342	77	White	2010	Left - origin of primary	508	Her2-/HR+	Moderately differentiated; Grade II	IA	7	0	22	Widowed	Radiation, NOS method or source not specified	No/Unknown	71	Alive	Alive or dead of other cause	Alive or dead due to cancer
5360345	73	White	2010	Right - origin of primary	504	Her2-/HR+	Well differentiated; Grade I	IA	11	0	23	Single (never married)	Radiation, NOS method or source not specified	No/Unknown	71	Alive	Alive or dead of other cause	Alive or dead due to cancer
5360352	49	White	2010	Left - origin of primary	504	Her2+/HR-	Moderately differentiated; Grade II	IV	18	1	41	Separated	Beam radiation	Yes	71	Alive	Alive or dead of other cause	Alive or dead due to cancer
5360381	72	White	2010	Right - origin of primary	504	Her2-/HR+	Moderately differentiated; Grade II	IIB	30	2	51	Divorced	Beam radiation	Yes	64	Alive	Alive or dead of other cause	Alive or dead due to cancer
5360423	42	Asian or Pacific Islander	2010	Left - origin of primary	505	Her2-/HR+	Moderately differentiated; Grade II	IIA	15	1	22	Single (never married)	None/Unknown	Yes	71	Alive	Alive or dead of other cause	Alive or dead due to cancer
5360428	55	White	2010	Left - origin of primary	508	Her2-/HR+	Moderately differentiated; Grade II	IA	15	0	22	Married (including common law)	None/Unknown	Yes	71	Alive	Alive or dead of other cause	Alive or dead due to cancer
5360439	50	Asian or Pacific Islander	2010	Right - origin of primary	502	Her2-/HR+	Moderately differentiated; Grade II	IA	8	0	22	Separated	Radiation, NOS method or source not specified	No/Unknown	71	Alive	Alive or dead of other cause	Alive or dead due to cancer
5360445	46	Asian or Pacific Islander	2010	Left - origin of primary	504	Her2-/HR+	Well differentiated; Grade I	IA	6	0	23	Married (including common law)	Radiation, NOS method or source not specified	No/Unknown	70	Alive	Alive or dead of other cause	Alive or dead due to cancer
5360459	65	Asian or Pacific Islander	2010	Right - origin of primary	504	Her2-/HR+	Moderately differentiated; Grade II	IIA	26	0	22	Married (including common law)	Radiation, NOS method or source not specified	No/Unknown	71	Alive	Alive or dead of other cause	Alive or dead due to cancer
5360464	65	Asian or Pacific Islander	2010	Left - origin of primary	504	Her2-/HR+	Well differentiated; Grade I	IIB	24	1	22	Divorced	Radiation, NOS method or source not specified	No/Unknown	70	Alive	Alive or dead of other cause	Alive or dead due to cancer
5360476	70	White	2010	Right - origin of primary	504	Her2-/HR+	Well differentiated; Grade I	IA	6	0	40	Widowed	None/Unknown	No/Unknown	70	Alive	Alive or dead of other cause	Alive or dead due to cancer
5360477	65	White	2010	Right - origin of primary	503	Her2-/HR+	Well differentiated; Grade I	IA	7	0	23	Married (including common law)	Radiation, NOS method or source not specified	No/Unknown	70	Alive	Alive or dead of other cause	Alive or dead due to cancer
5360479	69	White	2010	Right - origin of primary	508	Her2-/HR+	Moderately differentiated; Grade II	IB	13	1	22	Single (never married)	Radiation, NOS method or source not specified	No/Unknown	70	Alive	Alive or dead of other cause	Alive or dead due to cancer
5360507	50	White	2010	Left - origin of primary	504	Her2+/HR+	Poorly differentiated; Grade III	IIIC	51	15	40	Married (including common law)	None/Unknown	No/Unknown	70	Alive	Alive or dead of other cause	Alive or dead due to cancer
5360513	69	White	2010	Right - origin of primary	505	Her2-/HR+	Moderately differentiated; Grade II	IIA	11	1	22	Married (including common law)	None/Unknown	Yes	69	Alive	Alive or dead of other cause	Alive or dead due to cancer
5360528	54	White	2010	Right - origin of primary	504	Her2-/HR+	Well differentiated; Grade I	IA	17	0	22	Married (including common law)	Radiation, NOS method or source not specified	No/Unknown	64	Alive	Alive or dead of other cause	Alive or dead due to cancer
5360530	70	Asian or Pacific Islander	2010	Right - origin of primary	503	Her2+/HR-	Poorly differentiated; Grade III	IA	4	0	22	Widowed	Beam radiation	No/Unknown	67	Alive	Alive or dead of other cause	Alive or dead due to cancer
5360572	59	White	2010	Left - origin of primary	503	Her2-/HR+	Poorly differentiated; Grade III	IIB	25	1	52	Single (never married)	Beam radiation	Yes	64	Alive	Alive or dead of other cause	Alive or dead due to cancer
5360584	55	White	2010	Left - origin of primary	502	Her2-/HR+	Moderately differentiated; Grade II	IIIC	50	10	51	Single (never married)	Beam radiation	Yes	65	Alive	Alive or dead of other cause	Alive or dead due to cancer
5360586	56	White	2010	Left - origin of primary	502	Her2+/HR+	Poorly differentiated; Grade III	IIB	21	3	51	Single (never married)	Beam radiation	Yes	65	Alive	Alive or dead of other cause	Alive or dead due to cancer
5360594	50	White	2010	Left - origin of primary	504	Her2-/HR+	Moderately differentiated; Grade II	IA	10	0	22	Married (including common law)	Beam radiation	No/Unknown	65	Alive	Alive or dead of other cause	Alive or dead due to cancer
5360601	53	White	2010	Right - origin of primary	504	Her2-/HR+	Moderately differentiated; Grade II	IB	7	1	22	Married (including common law)	Beam radiation	Yes	65	Alive	Alive or dead of other cause	Alive or dead due to cancer
5360607	63	White	2010	Left - origin of primary	502	Her2-/HR+	Poorly differentiated; Grade III	IA	19	0	22	Married (including common law)	Beam radiation	Yes	65	Alive	Alive or dead of other cause	Alive or dead due to cancer
5360768	78	White	2010	Right - origin of primary	501	Her2+/HR+	Moderately differentiated; Grade II	IIIC	60	12	41	Divorced	None/Unknown	Yes	67	Alive	Alive or dead of other cause	Alive or dead due to cancer
5360831	62	White	2010	Left - origin of primary	509	Her2-/HR+	Moderately differentiated; Grade II	IIIC	80	12	54	Married (including common law)	Beam radiation	Yes	35	Dead	Dead (attributable to this cancer dx)	Alive or dead due to cancer
5360839	55	White	2010	Left - origin of primary	505	Her2-/HR+	Moderately differentiated; Grade II	IIB	21	1	23	Married (including common law)	Beam radiation	Yes	64	Alive	Alive or dead of other cause	Alive or dead due to cancer
5360844	77	White	2010	Left - origin of primary	502	Her2-/HR+	Moderately differentiated; Grade II	IIA	21	0	41	Separated	None/Unknown	No/Unknown	61	Dead	N/A not first tumor	N/A not first tumor
5361242	50	Asian or Pacific Islander	2010	Left - origin of primary	504	Her2-/HR+	Well differentiated; Grade I	IIA	25	0	22	Married (including common law)	Beam radiation	No/Unknown	71	Alive	Alive or dead of other cause	Alive or dead due to cancer
5361259	78	White	2010	Left - origin of primary	508	Her2-/HR+	Well differentiated; Grade I	IA	12	0	22	Divorced	Radioactive implants	No/Unknown	71	Alive	Alive or dead of other cause	Alive or dead due to cancer
5361275	50	Asian or Pacific Islander	2010	Right - origin of primary	504	Her2-/HR+	Well differentiated; Grade I	IIA	21	0	44	Married (including common law)	Beam radiation	No/Unknown	71	Alive	Alive or dead of other cause	Alive or dead due to cancer
5361297	51	White	2010	Right - origin of primary	502	Her2-/HR+	Well differentiated; Grade I	IIA	48	0	49	Married (including common law)	Beam radiation	Yes	71	Alive	Alive or dead of other cause	Alive or dead due to cancer
5361396	51	White	2010	Left - origin of primary	504	Her2-/HR+	Moderately differentiated; Grade II	IA	12	0	22	Married (including common law)	Radioactive implants	No/Unknown	66	Alive	Alive or dead of other cause	Alive or dead due to cancer
5361629	66	White	2010	Right - origin of primary	504	Her2-/HR+	Poorly differentiated; Grade III	IA	15	0	23	Married (including common law)	None/Unknown	No/Unknown	64	Alive	Alive or dead of other cause	Alive or dead due to cancer
5361718	48	White	2010	Right - origin of primary	502	Her2-/HR+	Moderately differentiated; Grade II	IIB	38	2	22	Married (including common law)	None/Unknown	Yes	71	Alive	Alive or dead of other cause	Alive or dead due to cancer
5361918	63	White	2010	Left - origin of primary	502	Her2+/HR+	Poorly differentiated; Grade III	IIIA	25	4	50	Widowed	Beam radiation	Yes	54	Dead	Dead (attributable to this cancer dx)	Alive or dead due to cancer
5362013	76	White	2010	Left - origin of primary	504	Her2-/HR+	Moderately differentiated; Grade II	IA	15	0	22	Married (including common law)	Radioactive implants	No/Unknown	70	Alive	Alive or dead of other cause	Alive or dead due to cancer
5362015	79	White	2010	Right - origin of primary	504	Her2-/HR+	Well differentiated; Grade I	IIB	65	0	41	Married (including common law)	None/Unknown	No/Unknown	70	Alive	Alive or dead of other cause	Alive or dead due to cancer
5362019	62	White	2010	Left - origin of primary	508	Her2-/HR+	Poorly differentiated; Grade III	IIA	20	1	23	Married (including common law)	Beam radiation	Yes	70	Alive	Alive or dead of other cause	Alive or dead due to cancer
5362022	53	Asian or Pacific Islander	2010	Right - origin of primary	509	Her2+/HR+	Well differentiated; Grade I	IA	16	0	48	Married (including common law)	None/Unknown	Yes	70	Alive	Alive or dead of other cause	Alive or dead due to cancer
5362025	70	White	2010	Left - origin of primary	508	Her2-/HR+	Well differentiated; Grade I	IA	13	0	23	Single (never married)	Beam radiation	No/Unknown	70	Alive	Alive or dead of other cause	Alive or dead due to cancer
5362027	65	White	2010	Right - origin of primary	504	Her2-/HR+	Poorly differentiated; Grade III	IIA	23	0	22	Married (including common law)	Radiation, NOS method or source not specified	Yes	70	Alive	N/A not first tumor	N/A not first tumor
5362061	71	White	2010	Left - origin of primary	504	Her2-/HR+	Moderately differentiated; Grade II	IA	19	0	22	Widowed	Beam radiation	No/Unknown	69	Alive	Alive or dead of other cause	Alive or dead due to cancer
5362078	66	White	2010	Right - origin of primary	508	Her2-/HR+	Moderately differentiated; Grade II	IA	20	0	22	Single (never married)	Radioactive implants	No/Unknown	69	Alive	Alive or dead of other cause	Alive or dead due to cancer
5362083	51	White	2010	Left - origin of primary	508	Her2-/HR+	Well differentiated; Grade I	IA	1	0	49	Married (including common law)	None/Unknown	No/Unknown	69	Alive	Alive or dead of other cause	Alive or dead due to cancer
5362096	66	White	2010	Left - origin of primary	502	Her2-/HR+	Poorly differentiated; Grade III	IIIC	12	30	52	Married (including common law)	Beam radiation	Yes	25	Dead	Dead (attributable to this cancer dx)	Alive or dead due to cancer
5362103	63	White	2010	Right - origin of primary	504	Her2-/HR+	Well differentiated; Grade I	IA	9	0	23	Married (including common law)	Beam radiation	No/Unknown	69	Alive	Alive or dead of other cause	Alive or dead due to cancer
5362336	46	White	2010	Left - origin of primary	504	Triple Negative	Poorly differentiated; Grade III	IIA	30	0	22	Divorced	None/Unknown	No/Unknown	67	Alive	Alive or dead of other cause	Alive or dead due to cancer
5362351	40	White	2010	Left - origin of primary	504	Her2+/HR+	Poorly differentiated; Grade III	IA	20	0	22	Married (including common law)	Beam radiation	Yes	66	Alive	Alive or dead of other cause	Alive or dead due to cancer
5362357	57	White	2010	Right - origin of primary	503	Her2-/HR+	Well differentiated; Grade I	IA	8	0	42	Married (including common law)	None/Unknown	No/Unknown	66	Alive	Alive or dead of other cause	Alive or dead due to cancer
5362360	47	Asian or Pacific Islander	2010	Left - origin of primary	502	Her2-/HR+	Moderately differentiated; Grade II	IA	11	0	22	Single (never married)	Beam radiation	No/Unknown	66	Alive	Alive or dead of other cause	Alive or dead due to cancer
5362361	48	White	2010	Left - origin of primary	505	Her2-/HR+	Moderately differentiated; Grade II	IA	18	0	22	Married (including common law)	Beam radiation	No/Unknown	56	Alive	Alive or dead of other cause	Alive or dead due to cancer
5362362	74	White	2010	Right - origin of primary	508	Her2-/HR+	Moderately differentiated; Grade II	IA	10	0	22	Widowed	Beam radiation	No/Unknown	67	Alive	Alive or dead of other cause	Alive or dead due to cancer
5362466	43	White	2010	Left - origin of primary	509	Her2-/HR+	Moderately differentiated; Grade II	IIA	22	0	41	Single (never married)	None/Unknown	No/Unknown	68	Alive	Alive or dead of other cause	Alive or dead due to cancer
5362521	65	White	2010	Right - origin of primary	508	Her2-/HR+	Well differentiated; Grade I	IA	13	0	22	Married (including common law)	Beam radiation	No/Unknown	67	Alive	Alive or dead of other cause	Alive or dead due to cancer
5362523	53	Asian or Pacific Islander	2010	Left - origin of primary	505	Her2-/HR+	Well differentiated; Grade I	IIA	28	0	22	Divorced	Beam radiation	No/Unknown	66	Alive	Alive or dead of other cause	Alive or dead due to cancer
5362525	42	White	2010	Right - origin of primary	505	Her2-/HR+	Well differentiated; Grade I	IA	9	0	22	Single (never married)	Beam radiation	No/Unknown	66	Alive	Alive or dead of other cause	Alive or dead due to cancer
5362528	51	White	2010	Right - origin of primary	504	Her2-/HR+	Well differentiated; Grade I	IIB	24	1	41	Married (including common law)	None/Unknown	No/Unknown	66	Alive	Alive or dead of other cause	Alive or dead due to cancer
5362531	70	White	2010	Right - origin of primary	508	Her2-/HR+	Well differentiated; Grade I	IA	7	0	22	Married (including common law)	Radioactive implants	No/Unknown	66	Alive	Alive or dead of other cause	Alive or dead due to cancer
5362568	49	White	2010	Right - origin of primary	502	Her2-/HR+	Well differentiated; Grade I	IIA	28	0	22	Married (including common law)	Beam radiation	Yes	71	Alive	Alive or dead of other cause	Alive or dead due to cancer
5362571	64	White	2010	Left - origin of primary	502	Her2-/HR+	Moderately differentiated; Grade II	IA	12	0	22	Divorced	Beam radiation	No/Unknown	66	Alive	Alive or dead of other cause	Alive or dead due to cancer
5362576	32	Asian or Pacific Islander	2010	Right - origin of primary	502	Her2+/HR-	Poorly differentiated; Grade III	IIIA	55	5	41	Married (including common law)	None/Unknown	Yes	27	Dead	Dead (attributable to this cancer dx)	Alive or dead due to cancer
5362674	42	White	2010	Left - origin of primary	509	Her2+/HR-	Poorly differentiated; Grade III	IIIA	55	0	49	Married (including common law)	Beam radiation	Yes	66	Alive	Alive or dead of other cause	Alive or dead due to cancer
5362701	62	White	2010	Right - origin of primary	505	Her2-/HR+	Moderately differentiated; Grade II	IA	8	0	22	Married (including common law)	Radiation, NOS method or source not specified	No/Unknown	64	Alive	Alive or dead of other cause	Alive or dead due to cancer
5362705	66	White	2010	Right - origin of primary	504	Her2-/HR+	Moderately differentiated; Grade II	IA	13	0	22	Single (never married)	Radiation, NOS method or source not specified	No/Unknown	64	Alive	Alive or dead of other cause	Alive or dead due to cancer
5362708	69	White	2010	Right - origin of primary	503	Her2-/HR+	Well differentiated; Grade I	IA	4	0	23	Widowed	Radiation, NOS method or source not specified	No/Unknown	63	Alive	N/A not first tumor	N/A not first tumor
5362785	51	White	2010	Left - origin of primary	508	Her2-/HR+	Well differentiated; Grade I	IA	8	0	22	Married (including common law)	Beam radiation	No/Unknown	64	Alive	Alive or dead of other cause	Alive or dead due to cancer
5362787	64	Asian or Pacific Islander	2010	Right - origin of primary	508	Her2-/HR+	Well differentiated; Grade I	IA	8	0	23	Married (including common law)	Beam radiation	No/Unknown	64	Alive	Alive or dead of other cause	Alive or dead due to cancer
5362794	53	Asian or Pacific Islander	2010	Right - origin of primary	504	Her2-/HR+	Poorly differentiated; Grade III	IIA	23	0	22	Single (never married)	None/Unknown	Yes	65	Alive	Alive or dead of other cause	Alive or dead due to cancer
5362799	61	White	2010	Left - origin of primary	504	Her2-/HR+	Well differentiated; Grade I	IA	1	0	20	Single (never married)	Beam radiation	No/Unknown	65	Alive	Alive or dead of other cause	Alive or dead due to cancer
5362803	44	White	2010	Right - origin of primary	508	Her2+/HR+	Moderately differentiated; Grade II	IA	13	0	23	Married (including common law)	None/Unknown	Yes	65	Alive	Alive or dead of other cause	Alive or dead due to cancer
5362811	52	White	2010	Right - origin of primary	508	Her2-/HR+	Moderately differentiated; Grade II	IIIA	20	4	23	Married (including common law)	Beam radiation	Yes	65	Alive	Alive or dead of other cause	Alive or dead due to cancer
5362821	66	Asian or Pacific Islander	2010	Right - origin of primary	509	Triple Negative	Poorly differentiated; Grade III	IA	1	0	23	Married (including common law)	Beam radiation	No/Unknown	64	Alive	Alive or dead of other cause	Alive or dead due to cancer
5362828	64	White	2010	Right - origin of primary	508	Her2-/HR+	Poorly differentiated; Grade III	IIA	44	0	20	Single (never married)	Beam radiation	Yes	64	Alive	Alive or dead of other cause	Alive or dead due to cancer
5362831	70	Black	2010	Left - origin of primary	502	Her2-/HR+	Well differentiated; Grade I	IA	7	0	23	Single (never married)	Beam radiation	No/Unknown	64	Alive	Alive or dead of other cause	Alive or dead due to cancer
5362864	69	White	2010	Right - origin of primary	504	Her2-/HR+	Moderately differentiated; Grade II	IIIA	30	4	41	Widowed	Beam radiation	Yes	68	Alive	Alive or dead of other cause	Alive or dead due to cancer
5362943	68	Asian or Pacific Islander	2010	Right - origin of primary	502	Her2-/HR+	Moderately differentiated; Grade II	IA	10	0	23	Divorced	Beam radiation	No/Unknown	64	Alive	Alive or dead of other cause	Alive or dead due to cancer
5362986	70	White	2010	Right - origin of primary	508	Her2-/HR+	Poorly differentiated; Grade III	IIB	50	1	41	Divorced	None/Unknown	Yes	48	Dead	Dead (attributable to this cancer dx)	Alive or dead due to cancer
5363003	54	Asian or Pacific Islander	2010	Left - origin of primary	504	Triple Negative	Moderately differentiated; Grade II	IA	9	0	22	Married (including common law)	Beam radiation	Yes	65	Alive	Alive or dead of other cause	Alive or dead due to cancer
5363025	37	Asian or Pacific Islander	2010	Left - origin of primary	501	Her2+/HR+	Poorly differentiated; Grade III	IIA	25	0	45	Married (including common law)	None/Unknown	Yes	65	Alive	Alive or dead of other cause	Alive or dead due to cancer
5363041	67	White	2010	Left - origin of primary	505	Her2-/HR+	Well differentiated; Grade I	IA	5	0	41	Married (including common law)	None/Unknown	No/Unknown	64	Alive	Alive or dead of other cause	Alive or dead due to cancer
5363043	55	White	2010	Right - origin of primary	504	Her2-/HR+	Moderately differentiated; Grade II	IA	10	0	22	Married (including common law)	Radiation, NOS method or source not specified	No/Unknown	64	Alive	Alive or dead of other cause	Alive or dead due to cancer
5363070	56	White	2010	Right - origin of primary	508	Her2-/HR+	Moderately differentiated; Grade II	IIA	14	1	22	Single (never married)	Beam radiation	Yes	64	Alive	Alive or dead of other cause	Alive or dead due to cancer
5363079	54	White	2010	Left - origin of primary	504	Her2-/HR+	Moderately differentiated; Grade II	IIB	28	2	23	Married (including common law)	Beam radiation	Yes	64	Alive	Alive or dead of other cause	Alive or dead due to cancer
5363099	54	Asian or Pacific Islander	2010	Right - origin of primary	504	Her2-/HR+	Well differentiated; Grade I	IA	4	0	41	Married (including common law)	None/Unknown	No/Unknown	64	Alive	Alive or dead of other cause	Alive or dead due to cancer
5363100	54	Asian or Pacific Islander	2010	Left - origin of primary	503	Her2-/HR+	Moderately differentiated; Grade II	IA	10	0	22	Single (never married)	Radiation, NOS method or source not specified	No/Unknown	63	Alive	Alive or dead of other cause	Alive or dead due to cancer
5363101	41	White	2010	Right - origin of primary	508	Her2-/HR+	Moderately differentiated; Grade II	IA	20	0	22	Married (including common law)	Radiation, NOS method or source not specified	Yes	63	Alive	Alive or dead of other cause	Alive or dead due to cancer
5363104	45	White	2010	Right - origin of primary	502	Her2-/HR+	Moderately differentiated; Grade II	IA	16	0	22	Married (including common law)	Radiation, NOS method or source not specified	Yes	64	Alive	Alive or dead of other cause	Alive or dead due to cancer
5363122	60	Asian or Pacific Islander	2010	Left - origin of primary	504	Her2-/HR+	Well differentiated; Grade I	IA	10	0	22	Single (never married)	Radiation, NOS method or source not specified	No/Unknown	63	Alive	Alive or dead of other cause	Alive or dead due to cancer
5363132	66	White	2010	Left - origin of primary	502	Her2-/HR+	Well differentiated; Grade I	IA	6	0	42	Divorced	None/Unknown	No/Unknown	64	Alive	Alive or dead of other cause	Alive or dead due to cancer
5363139	55	White	2010	Left - origin of primary	508	Her2+/HR+	Moderately differentiated; Grade II	IA	7	0	23	Married (including common law)	Beam radiation	Yes	64	Alive	Alive or dead of other cause	Alive or dead due to cancer
5363143	44	White	2010	Right - origin of primary	508	Her2-/HR+	Moderately differentiated; Grade II	IIIA	10	4	22	Married (including common law)	None/Unknown	Yes	64	Alive	Alive or dead of other cause	Alive or dead due to cancer
5363147	56	White	2010	Left - origin of primary	504	Her2-/HR+	Well differentiated; Grade I	IA	10	0	41	Married (including common law)	None/Unknown	No/Unknown	64	Alive	Alive or dead of other cause	Alive or dead due to cancer
5363150	66	White	2010	Left - origin of primary	504	Her2-/HR+	Moderately differentiated; Grade II	IIA	25	0	22	Single (never married)	Beam radiation	No/Unknown	64	Alive	Alive or dead of other cause	Alive or dead due to cancer
5363164	49	Asian or Pacific Islander	2010	Right - origin of primary	504	Triple Negative	Poorly differentiated; Grade III	IIB	35	1	22	Married (including common law)	None/Unknown	Yes	64	Alive	Alive or dead of other cause	Alive or dead due to cancer
5363167	65	White	2010	Right - origin of primary	502	Her2-/HR+	Undifferentiated; anaplastic; Grade IV	IA	2	0	22	Divorced	None/Unknown	No/Unknown	64	Alive	Alive or dead of other cause	Alive or dead due to cancer
5363171	62	White	2010	Left - origin of primary	502	Triple Negative	Undifferentiated; anaplastic; Grade IV	IIB	25	1	41	Married (including common law)	None/Unknown	Yes	49	Dead	Dead (attributable to this cancer dx)	Alive or dead due to cancer
5363355	59	White	2010	Right - origin of primary	504	Her2-/HR+	Moderately differentiated; Grade II	IA	19	0	22	Married (including common law)	Beam radiation	No/Unknown	68	Alive	Alive or dead of other cause	Alive or dead due to cancer
5363361	40	White	2010	Right - origin of primary	502	Her2-/HR+	Moderately differentiated; Grade II	IA	4	0	48	Single (never married)	None/Unknown	Yes	68	Alive	Alive or dead of other cause	Alive or dead due to cancer
5363402	48	White	2010	Left - origin of primary	502	Triple Negative	Moderately differentiated; Grade II	IIA	24	0	22	Married (including common law)	Radiation, NOS method or source not specified	Yes	67	Alive	Alive or dead of other cause	Alive or dead due to cancer
5363426	74	White	2010	Right - origin of primary	502	Her2-/HR+	Moderately differentiated; Grade II	IA	5	0	22	Married (including common law)	Radioactive implants	No/Unknown	67	Alive	Alive or dead of other cause	Alive or dead due to cancer
5363440	62	White	2010	Right - origin of primary	509	Her2-/HR+	Well differentiated; Grade I	IA	7	0	41	Single (never married)	None/Unknown	No/Unknown	66	Alive	N/A not first tumor	N/A not first tumor
5363462	66	White	2010	Right - origin of primary	503	Her2-/HR+	Poorly differentiated; Grade III	IA	20	0	22	Divorced	Radioactive implants	Yes	66	Alive	Alive or dead of other cause	Alive or dead due to cancer
5363513	60	White	2010	Left - origin of primary	502	Her2-/HR+	Moderately differentiated; Grade II	IA	7	0	22	Married (including common law)	Beam radiation	No/Unknown	65	Alive	Alive or dead of other cause	Alive or dead due to cancer
5363514	59	White	2010	Left - origin of primary	501	Her2-/HR+	Poorly differentiated; Grade III	IIA	27	0	22	Single (never married)	Beam radiation	Yes	28	Dead	Alive or dead of other cause	Dead (attributable to causes other than this cancer dx)
5363516	70	White	2010	Right - origin of primary	502	Her2-/HR+	Well differentiated; Grade I	IIB	40	1	51	Married (including common law)	Beam radiation	Yes	69	Alive	Alive or dead of other cause	Alive or dead due to cancer
5363521	29	White	2010	Left - origin of primary	509	Her2-/HR+	Well differentiated; Grade I	IIA	9	1	54	Single (never married)	Beam radiation	Yes	70	Alive	Alive or dead of other cause	Alive or dead due to cancer
5363535	60	Asian or Pacific Islander	2010	Left - origin of primary	508	Her2-/HR+	Moderately differentiated; Grade II	IA	12	0	22	Married (including common law)	Beam radiation	No/Unknown	69	Alive	Alive or dead of other cause	Alive or dead due to cancer
5363538	64	White	2010	Left - origin of primary	504	Triple Negative	Poorly differentiated; Grade III	IIB	60	0	22	Married (including common law)	Beam radiation	Yes	69	Alive	Alive or dead of other cause	Alive or dead due to cancer
5363565	76	White	2010	Right - origin of primary	508	Triple Negative	Moderately differentiated; Grade II	IIA	48	0	41	Widowed	None/Unknown	No/Unknown	20	Dead	Dead (attributable to this cancer dx)	Alive or dead due to cancer
5363568	76	White	2010	Left - origin of primary	504	Triple Negative	Poorly differentiated; Grade III	IA	19	0	22	Divorced	Beam radiation	Yes	66	Alive	Alive or dead of other cause	Alive or dead due to cancer
5363572	61	Asian or Pacific Islander	2010	Right - origin of primary	509	Her2-/HR+	Poorly differentiated; Grade III	IIA	36	0	42	Married (including common law)	None/Unknown	No/Unknown	67	Alive	Alive or dead of other cause	Alive or dead due to cancer
5363575	65	Black	2010	Right - origin of primary	508	Her2-/HR+	Well differentiated; Grade I	IA	8	0	20	Single (never married)	Beam radiation	No/Unknown	66	Alive	Alive or dead of other cause	Alive or dead due to cancer
5363578	79	Asian or Pacific Islander	2010	Left - origin of primary	501	Her2-/HR+	Poorly differentiated; Grade III	IIB	100	0	50	Widowed	Beam radiation	Yes	66	Alive	Alive or dead of other cause	Alive or dead due to cancer
5363581	45	White	2010	Left - origin of primary	508	Her2-/HR+	Well differentiated; Grade I	IIB	153	0	51	Married (including common law)	Beam radiation	Yes	68	Alive	Alive or dead of other cause	Alive or dead due to cancer
5363584	56	White	2010	Left - origin of primary	509	Her2-/HR+	Poorly differentiated; Grade III	IIB	40	1	51	Married (including common law)	None/Unknown	No/Unknown	7	Dead	Dead (attributable to this cancer dx)	Alive or dead due to cancer
5363585	53	White	2010	Right - origin of primary	504	Her2-/HR+	Well differentiated; Grade I	IB	20	1	22	Single (never married)	Beam radiation	No/Unknown	68	Alive	Alive or dead of other cause	Alive or dead due to cancer
5363589	68	White	2010	Left - origin of primary	504	Her2-/HR+	Moderately differentiated; Grade II	IA	4	0	23	Married (including common law)	Beam radiation	No/Unknown	67	Alive	Alive or dead of other cause	Alive or dead due to cancer
5363602	30	White	2010	Left - origin of primary	504	Her2+/HR+	Poorly differentiated; Grade III	IIIB	15	0	51	Single (never married)	Beam radiation	Yes	65	Alive	Alive or dead of other cause	Alive or dead due to cancer
5363603	55	White	2010	Right - origin of primary	504	Her2-/HR+	Moderately differentiated; Grade II	IA	8	0	54	Single (never married)	None/Unknown	No/Unknown	65	Alive	Alive or dead of other cause	Alive or dead due to cancer
5363672	66	Black	2010	Right - origin of primary	503	Triple Negative	Well differentiated; Grade I	IA	3	0	22	Married (including common law)	Beam radiation	No/Unknown	71	Alive	Alive or dead of other cause	Alive or dead due to cancer
5363685	65	White	2010	Left - origin of primary	504	Her2-/HR+	Moderately differentiated; Grade II	IA	12	0	20	Single (never married)	Beam radiation	No/Unknown	68	Alive	Alive or dead of other cause	Alive or dead due to cancer
5363689	59	White	2010	Left - origin of primary	508	Her2-/HR+	Moderately differentiated; Grade II	IIA	23	0	22	Married (including common law)	Beam radiation	Yes	71	Alive	Alive or dead of other cause	Alive or dead due to cancer
5363690	54	White	2010	Left - origin of primary	505	Her2-/HR+	Moderately differentiated; Grade II	IIB	26	1	49	Married (including common law)	None/Unknown	Yes	69	Alive	Alive or dead of other cause	Alive or dead due to cancer
5363693	59	White	2010	Right - origin of primary	509	Her2-/HR+	Moderately differentiated; Grade II	IA	10	0	45	Married (including common law)	None/Unknown	Yes	69	Alive	Alive or dead of other cause	Alive or dead due to cancer
5363695	71	Asian or Pacific Islander	2010	Left - origin of primary	508	Her2-/HR+	Moderately differentiated; Grade II	IIA	23	0	41	Married (including common law)	None/Unknown	No/Unknown	71	Alive	Alive or dead of other cause	Alive or dead due to cancer
5363701	66	White	2010	Left - origin of primary	508	Her2-/HR+	Poorly differentiated; Grade III	IIB	22	1	51	Widowed	Beam radiation	Yes	69	Alive	Alive or dead of other cause	Alive or dead due to cancer
5363709	62	White	2010	Left - origin of primary	508	Her2-/HR+	Well differentiated; Grade I	IA	8	0	22	Married (including common law)	Beam radiation	No/Unknown	71	Alive	Alive or dead of other cause	Alive or dead due to cancer
5363774	75	Black	2010	Left - origin of primary	504	Triple Negative	Moderately differentiated; Grade II	IA	20	0	51	Divorced	None/Unknown	No/Unknown	48	Dead	Dead (attributable to this cancer dx)	Alive or dead due to cancer
5363778	59	White	2010	Left - origin of primary	501	Her2-/HR+	Moderately differentiated; Grade II	IIA	30	0	22	Single (never married)	Beam radiation	Yes	66	Alive	Alive or dead of other cause	Alive or dead due to cancer
5363786	62	Black	2010	Right - origin of primary	503	Her2-/HR+	Well differentiated; Grade I	IA	8	0	22	Divorced	Beam radiation	No/Unknown	64	Alive	Alive or dead of other cause	Alive or dead due to cancer
5363796	30	Black	2010	Right - origin of primary	504	Her2-/HR+	Poorly differentiated; Grade III	IIA	34	0	41	Single (never married)	None/Unknown	Yes	63	Alive	Alive or dead of other cause	Alive or dead due to cancer
5363833	60	White	2010	Right - origin of primary	509	Her2-/HR+	Poorly differentiated; Grade III	IIIA	29	4	41	Married (including common law)	Beam radiation	Yes	67	Alive	Alive or dead of other cause	Alive or dead due to cancer
5363850	63	White	2010	Left - origin of primary	502	Her2-/HR+	Poorly differentiated; Grade III	IIA	42	0	51	Single (never married)	None/Unknown	No/Unknown	30	Dead	Dead (attributable to this cancer dx)	Alive or dead due to cancer
5363887	64	Black	2010	Right - origin of primary	509	Her2-/HR+	Moderately differentiated; Grade II	IA	13	0	41	Married (including common law)	None/Unknown	No/Unknown	63	Alive	Alive or dead of other cause	Alive or dead due to cancer
5363891	52	Asian or Pacific Islander	2010	Right - origin of primary	504	Her2-/HR+	Moderately differentiated; Grade II	IIA	16	1	22	Married (including common law)	Beam radiation	Yes	68	Alive	Alive or dead of other cause	Alive or dead due to cancer
5363904	60	White	2010	Right - origin of primary	508	Her2-/HR+	Poorly differentiated; Grade III	IIA	32	0	23	Married (including common law)	Beam radiation	Yes	64	Alive	Alive or dead of other cause	Alive or dead due to cancer
5363920	47	White	2010	Right - origin of primary	503	Her2-/HR+	Well differentiated; Grade I	IIB	48	1	23	Married (including common law)	None/Unknown	Yes	64	Alive	Alive or dead of other cause	Alive or dead due to cancer
5363925	70	White	2010	Right - origin of primary	502	Her2-/HR+	Moderately differentiated; Grade II	IA	17	0	23	Married (including common law)	Beam radiation	No/Unknown	64	Alive	Alive or dead of other cause	Alive or dead due to cancer
5363933	68	White	2010	Left - origin of primary	504	Triple Negative	Poorly differentiated; Grade III	IIA	25	0	22	Widowed	None/Unknown	Yes	63	Alive	Alive or dead of other cause	Alive or dead due to cancer
5363938	59	White	2010	Left - origin of primary	504	Her2-/HR+	Moderately differentiated; Grade II	IA	14	0	22	Single (never married)	Beam radiation	No/Unknown	63	Alive	Alive or dead of other cause	Alive or dead due to cancer
5363956	68	White	2010	Right - origin of primary	508	Her2-/HR+	Moderately differentiated; Grade II	IA	8	0	22	Widowed	Radiation, NOS method or source not specified	No/Unknown	70	Alive	Alive or dead of other cause	Alive or dead due to cancer
5364023	54	Black	2010	Left - origin of primary	504	Her2-/HR+	Moderately differentiated; Grade II	IIA	6	9	22	Married (including common law)	Beam radiation	Yes	65	Dead	Dead (attributable to this cancer dx)	Alive or dead due to cancer
5364048	36	White	2010	Left - origin of primary	505	Her2-/HR+	Moderately differentiated; Grade II	IIB	21	2	44	Married (including common law)	None/Unknown	Yes	68	Alive	Alive or dead of other cause	Alive or dead due to cancer
5364060	65	White	2010	Left - origin of primary	508	Her2-/HR+	Well differentiated; Grade I	IIA	25	0	45	Married (including common law)	None/Unknown	No/Unknown	66	Alive	Alive or dead of other cause	Alive or dead due to cancer
5364061	51	Asian or Pacific Islander	2010	Right - origin of primary	502	Her2+/HR-	Poorly differentiated; Grade III	IIA	30	0	22	Married (including common law)	Beam radiation	Yes	65	Alive	Alive or dead of other cause	Alive or dead due to cancer
5364064	55	White	2010	Right - origin of primary	502	Her2-/HR+	Poorly differentiated; Grade III	IIB	28	3	22	Married (including common law)	None/Unknown	No/Unknown	65	Alive	Alive or dead of other cause	Alive or dead due to cancer
5364074	53	Asian or Pacific Islander	2010	Left - origin of primary	504	Her2+/HR+	Poorly differentiated; Grade III	IIA	18	2	51	Married (including common law)	Beam radiation	Yes	64	Alive	Alive or dead of other cause	Alive or dead due to cancer
5364075	49	Asian or Pacific Islander	2010	Left - origin of primary	504	Her2-/HR+	Moderately differentiated; Grade II	IIA	25	0	22	Married (including common law)	Radioactive implants	Yes	64	Alive	Alive or dead of other cause	Alive or dead due to cancer
5364089	47	White	2010	Left - origin of primary	502	Her2-/HR+	Moderately differentiated; Grade II	IA	4	0	46	Married (including common law)	None/Unknown	Yes	68	Alive	Alive or dead of other cause	Alive or dead due to cancer
5364109	68	Asian or Pacific Islander	2010	Right - origin of primary	503	Her2-/HR+	Moderately differentiated; Grade II	IA	9	0	40	Divorced	None/Unknown	No/Unknown	69	Alive	Alive or dead of other cause	Alive or dead due to cancer
5364140	70	White	2010	Left - origin of primary	509	Her2-/HR+	Poorly differentiated; Grade III	IA	9	0	22	Married (including common law)	Beam radiation	No/Unknown	62	Alive	N/A not first tumor	N/A not first tumor
5364151	66	Asian or Pacific Islander	2010	Left - origin of primary	504	Triple Negative	Poorly differentiated; Grade III	IIA	32	0	22	Married (including common law)	Beam radiation	Yes	68	Alive	Alive or dead of other cause	Alive or dead due to cancer
5364194	33	White	2010	Left - origin of primary	504	Triple Negative	Poorly differentiated; Grade III	IIB	22	3	23	Married (including common law)	Beam radiation	Yes	29	Dead	Dead (attributable to this cancer dx)	Alive or dead due to cancer
5364210	44	White	2010	Right - origin of primary	504	Her2-/HR+	Moderately differentiated; Grade II	IA	17	0	23	Married (including common law)	Beam radiation	Yes	68	Alive	Alive or dead of other cause	Alive or dead due to cancer
5364222	73	White	2010	Left - origin of primary	504	Her2-/HR+	Well differentiated; Grade I	IA	9	0	22	Married (including common law)	Beam radiation	No/Unknown	70	Alive	Alive or dead of other cause	Alive or dead due to cancer
5364280	60	White	2010	Left - origin of primary	503	Her2-/HR+	Well differentiated; Grade I	IA	20	0	20	Single (never married)	Beam radiation	No/Unknown	64	Alive	Alive or dead of other cause	Alive or dead due to cancer
5364283	59	White	2010	Right - origin of primary	502	Her2-/HR+	Moderately differentiated; Grade II	IA	15	0	20	Married (including common law)	Beam radiation	No/Unknown	64	Alive	Alive or dead of other cause	Alive or dead due to cancer
5364384	53	Asian or Pacific Islander	2010	Right - origin of primary	509	Her2+/HR-	Moderately differentiated; Grade II	IA	4	0	51	Married (including common law)	None/Unknown	Yes	66	Alive	Alive or dead of other cause	Alive or dead due to cancer
5364388	66	Asian or Pacific Islander	2010	Right - origin of primary	504	Her2-/HR+	Well differentiated; Grade I	IA	4	0	22	Married (including common law)	Beam radiation	No/Unknown	67	Alive	Alive or dead of other cause	Alive or dead due to cancer
5364394	53	Asian or Pacific Islander	2010	Left - origin of primary	500	Her2-/HR+	Well differentiated; Grade I	IIB	21	1	22	Married (including common law)	Beam radiation	Yes	67	Alive	Alive or dead of other cause	Alive or dead due to cancer
5364407	63	White	2010	Left - origin of primary	508	Her2-/HR+	Moderately differentiated; Grade II	IIA	40	0	45	Married (including common law)	None/Unknown	Yes	66	Alive	Alive or dead of other cause	Alive or dead due to cancer
5364421	59	Asian or Pacific Islander	2010	Left - origin of primary	502	Her2-/HR+	Moderately differentiated; Grade II	IA	17	0	20	Married (including common law)	Beam radiation	No/Unknown	65	Alive	Alive or dead of other cause	Alive or dead due to cancer
5364449	62	White	2010	Right - origin of primary	503	Her2-/HR+	Poorly differentiated; Grade III	IIA	40	0	22	Single (never married)	Beam radiation	Yes	63	Alive	Alive or dead of other cause	Alive or dead due to cancer
5364486	55	Asian or Pacific Islander	2010	Right - origin of primary	504	Triple Negative	Poorly differentiated; Grade III	IIA	9	2	23	Married (including common law)	Beam radiation	Yes	69	Alive	Alive or dead of other cause	Alive or dead due to cancer
5364496	47	Asian or Pacific Islander	2010	Right - origin of primary	502	Her2+/HR+	Poorly differentiated; Grade III	IIA	20	1	51	Married (including common law)	None/Unknown	Yes	51	Alive	Alive or dead of other cause	Alive or dead due to cancer
5364526	68	Asian or Pacific Islander	2010	Right - origin of primary	504	Triple Negative	Moderately differentiated; Grade II	IIA	19	2	50	Married (including common law)	None/Unknown	Yes	63	Alive	Alive or dead of other cause	Alive or dead due to cancer
5364588	76	White	2010	Left - origin of primary	502	Her2-/HR+	Moderately differentiated; Grade II	IA	12	0	22	Married (including common law)	Beam radiation	No/Unknown	70	Alive	Alive or dead of other cause	Alive or dead due to cancer
5364589	56	Asian or Pacific Islander	2010	Left - origin of primary	504	Her2+/HR+	Poorly differentiated; Grade III	IA	3	0	23	Single (never married)	Beam radiation	No/Unknown	71	Alive	Alive or dead of other cause	Alive or dead due to cancer
5364594	75	White	2010	Right - origin of primary	504	Her2+/HR+	Moderately differentiated; Grade II	IIB	40	1	51	Widowed	None/Unknown	Yes	69	Alive	Alive or dead of other cause	Alive or dead due to cancer
5364657	69	White	2010	Left - origin of primary	502	Her2-/HR+	Moderately differentiated; Grade II	IA	15	0	22	Married (including common law)	Beam radiation	No/Unknown	66	Alive	Alive or dead of other cause	Alive or dead due to cancer
5364676	51	White	2010	Right - origin of primary	504	Her2-/HR+	Moderately differentiated; Grade II	IA	6	0	22	Married (including common law)	Beam radiation	No/Unknown	67	Alive	Alive or dead of other cause	Alive or dead due to cancer
5364678	58	White	2010	Left - origin of primary	504	Her2-/HR+	Poorly differentiated; Grade III	IA	20	0	22	Married (including common law)	Beam radiation	Yes	66	Alive	Alive or dead of other cause	Alive or dead due to cancer
5364681	67	White	2010	Right - origin of primary	502	Her2-/HR+	Moderately differentiated; Grade II	IIA	35	0	45	Single (never married)	None/Unknown	No/Unknown	66	Alive	Alive or dead of other cause	Alive or dead due to cancer
5364753	69	Asian or Pacific Islander	2010	Left - origin of primary	509	Her2-/HR+	Moderately differentiated; Grade II	IA	15	0	22	Married (including common law)	Radioactive implants	No/Unknown	61	Alive	Alive or dead of other cause	Alive or dead due to cancer
5364805	67	Black	2010	Right - origin of primary	504	Her2-/HR+	Moderately differentiated; Grade II	IIIA	15	7	40	Married (including common law)	Beam radiation	Yes	59	Dead	Dead (attributable to this cancer dx)	Alive or dead due to cancer
5364818	73	Black	2010	Right - origin of primary	508	Her2-/HR+	Well differentiated; Grade I	IIA	30	0	23	Single (never married)	Beam radiation	No/Unknown	64	Alive	Alive or dead of other cause	Alive or dead due to cancer
5364865	38	Asian or Pacific Islander	2010	Right - origin of primary	504	Her2+/HR-	Poorly differentiated; Grade III	IIA	25	0	22	Married (including common law)	Beam radiation	Yes	63	Alive	Alive or dead of other cause	Alive or dead due to cancer
5364895	72	White	2010	Right - origin of primary	504	Her2-/HR+	Well differentiated; Grade I	IA	10	0	20	Married (including common law)	Radioactive implants	No/Unknown	63	Alive	Alive or dead of other cause	Alive or dead due to cancer
5364898	70	White	2010	Right - origin of primary	508	Her2-/HR+	Poorly differentiated; Grade III	IIIA	20	7	22	Married (including common law)	None/Unknown	Yes	62	Alive	Alive or dead of other cause	Alive or dead due to cancer
5364930	54	White	2010	Left - origin of primary	502	Her2-/HR+	Moderately differentiated; Grade II	IA	8	0	23	Married (including common law)	None/Unknown	No/Unknown	64	Alive	Alive or dead of other cause	Alive or dead due to cancer
5364934	44	White	2010	Right - origin of primary	504	Her2+/HR+	Poorly differentiated; Grade III	IA	8	0	23	Married (including common law)	None/Unknown	Yes	63	Alive	Alive or dead of other cause	Alive or dead due to cancer
5364944	45	White	2010	Right - origin of primary	505	Her2+/HR+	Moderately differentiated; Grade II	IIA	18	1	22	Single (never married)	None/Unknown	Yes	63	Alive	Alive or dead of other cause	Alive or dead due to cancer
5364966	50	Black	2010	Right - origin of primary	505	Her2-/HR+	Well differentiated; Grade I	IIB	30	1	55	Married (including common law)	None/Unknown	Yes	65	Alive	Alive or dead of other cause	Alive or dead due to cancer
5364991	48	White	2010	Right - origin of primary	501	Her2-/HR+	Moderately differentiated; Grade II	IA	11	0	22	Married (including common law)	Beam radiation	Yes	63	Alive	Alive or dead of other cause	Alive or dead due to cancer
5365003	48	White	2010	Right - origin of primary	504	Her2+/HR+	Poorly differentiated; Grade III	IIB	21	1	22	Married (including common law)	None/Unknown	Yes	61	Alive	Alive or dead of other cause	Alive or dead due to cancer
5365018	76	White	2010	Right - origin of primary	504	Triple Negative	Poorly differentiated; Grade III	IIA	15	1	41	Widowed	None/Unknown	Yes	70	Alive	Alive or dead of other cause	Alive or dead due to cancer
5365029	54	White	2010	Left - origin of primary	505	Her2-/HR+	Well differentiated; Grade I	IA	14	0	23	Married (including common law)	None/Unknown	No/Unknown	62	Alive	Alive or dead of other cause	Alive or dead due to cancer
5365141	48	Asian or Pacific Islander	2010	Left - origin of primary	502	Her2-/HR+	Moderately differentiated; Grade II	IIA	32	0	22	Married (including common law)	Beam radiation	Yes	63	Alive	Alive or dead of other cause	Alive or dead due to cancer
5365154	53	White	2010	Left - origin of primary	502	Triple Negative	Poorly differentiated; Grade III	IIA	26	0	22	Single (never married)	Radiation, NOS method or source not specified	Yes	64	Alive	Alive or dead of other cause	Alive or dead due to cancer
5365169	47	Asian or Pacific Islander	2010	Right - origin of primary	505	Her2-/HR+	Moderately differentiated; Grade II	IIIA	15	8	51	Single (never married)	None/Unknown	Yes	63	Alive	Alive or dead of other cause	Alive or dead due to cancer
5365219	52	Asian or Pacific Islander	2010	Left - origin of primary	504	Her2+/HR-	Poorly differentiated; Grade III	IIIA	70	4	51	Single (never married)	None/Unknown	Yes	66	Alive	Alive or dead of other cause	Alive or dead due to cancer
5365226	56	White	2010	Right - origin of primary	504	Her2-/HR+	Moderately differentiated; Grade II	IIIA	31	7	41	Married (including common law)	Beam radiation	Yes	31	Dead	Dead (attributable to this cancer dx)	Alive or dead due to cancer
5365242	64	White	2010	Left - origin of primary	502	Her2-/HR+	Moderately differentiated; Grade II	IA	17	0	22	Single (never married)	Beam radiation	No/Unknown	17	Dead	Alive or dead of other cause	Dead (attributable to causes other than this cancer dx)
5365257	79	White	2010	Right - origin of primary	502	Her2-/HR+	Well differentiated; Grade I	IIA	15	1	23	Divorced	Beam radiation	No/Unknown	63	Alive	Alive or dead of other cause	Alive or dead due to cancer
5365378	62	Asian or Pacific Islander	2010	Left - origin of primary	502	Her2+/HR+	Undifferentiated; anaplastic; Grade IV	IIB	62	0	22	Widowed	None/Unknown	No/Unknown	24	Dead	Alive or dead of other cause	Dead (attributable to causes other than this cancer dx)
5365379	33	Asian or Pacific Islander	2010	Left - origin of primary	508	Her2-/HR+	Poorly differentiated; Grade III	IIB	25	1	41	Married (including common law)	None/Unknown	Yes	71	Alive	Alive or dead of other cause	Alive or dead due to cancer
5365382	77	Asian or Pacific Islander	2010	Left - origin of primary	505	Her2-/HR+	Well differentiated; Grade I	IA	15	0	20	Married (including common law)	Beam radiation	No/Unknown	69	Alive	Alive or dead of other cause	Alive or dead due to cancer
5365383	65	Asian or Pacific Islander	2010	Left - origin of primary	505	Her2-/HR+	Moderately differentiated; Grade II	IA	7	0	22	Single (never married)	Beam radiation	No/Unknown	66	Alive	Alive or dead of other cause	Alive or dead due to cancer
5365424	62	White	2010	Right - origin of primary	502	Her2-/HR+	Well differentiated; Grade I	IIA	38	0	44	Married (including common law)	None/Unknown	Yes	65	Alive	Alive or dead of other cause	Alive or dead due to cancer
5365454	53	Asian or Pacific Islander	2010	Right - origin of primary	508	Her2-/HR+	Well differentiated; Grade I	IIA	27	0	47	Married (including common law)	None/Unknown	Yes	65	Alive	Alive or dead of other cause	Alive or dead due to cancer
5365470	51	White	2010	Left - origin of primary	503	Her2-/HR+	Moderately differentiated; Grade II	IA	12	0	23	Married (including common law)	Beam radiation	No/Unknown	67	Alive	Alive or dead of other cause	Alive or dead due to cancer
5365473	46	Asian or Pacific Islander	2010	Right - origin of primary	502	Her2-/HR+	Moderately differentiated; Grade II	IB	14	1	24	Married (including common law)	Beam radiation	Yes	68	Alive	Alive or dead of other cause	Alive or dead due to cancer
5365477	32	Asian or Pacific Islander	2010	Right - origin of primary	508	Her2+/HR+	Poorly differentiated; Grade III	IIA	36	0	44	Married (including common law)	None/Unknown	Yes	67	Alive	Alive or dead of other cause	Alive or dead due to cancer
5365488	38	White	2010	Left - origin of primary	508	Her2-/HR+	Well differentiated; Grade I	IA	12	0	52	Single (never married)	None/Unknown	No/Unknown	67	Alive	N/A not first tumor	N/A not first tumor
5365491	62	White	2010	Right - origin of primary	501	Triple Negative	Poorly differentiated; Grade III	IIA	21	0	22	Married (including common law)	Beam radiation	Yes	66	Alive	Alive or dead of other cause	Alive or dead due to cancer
5365497	43	White	2010	Right - origin of primary	509	Her2-/HR+	Moderately differentiated; Grade II	IV	83	5	40	Married (including common law)	Beam radiation	Yes	64	Alive	Alive or dead of other cause	Alive or dead due to cancer
5365502	77	White	2010	Right - origin of primary	509	Her2+/HR+	Moderately differentiated; Grade II	IV	28	10	54	Divorced	Beam radiation	No/Unknown	21	Dead	Dead (attributable to this cancer dx)	Alive or dead due to cancer
5365537	64	White	2010	Left - origin of primary	504	Her2-/HR+	Moderately differentiated; Grade II	IIB	82	0	48	Divorced	Beam radiation	Yes	66	Alive	Alive or dead of other cause	Alive or dead due to cancer
5365539	63	White	2010	Left - origin of primary	504	Her2-/HR+	Well differentiated; Grade I	IIA	28	0	22	Married (including common law)	Radioactive implants	No/Unknown	36	Alive	Alive or dead of other cause	Alive or dead due to cancer
5365561	52	Black	2010	Left - origin of primary	504	Her2-/HR+	Well differentiated; Grade I	IA	6	0	23	Married (including common law)	Beam radiation	No/Unknown	66	Alive	Alive or dead of other cause	Alive or dead due to cancer
5365564	52	Asian or Pacific Islander	2010	Right - origin of primary	504	Triple Negative	Poorly differentiated; Grade III	IA	9	0	22	Single (never married)	Beam radiation	No/Unknown	68	Alive	Alive or dead of other cause	Alive or dead due to cancer
5365565	55	White	2010	Left - origin of primary	504	Her2-/HR+	Moderately differentiated; Grade II	IA	18	0	22	Married (including common law)	Beam radiation	Yes	68	Alive	Alive or dead of other cause	Alive or dead due to cancer
5365568	54	White	2010	Left - origin of primary	504	Her2-/HR+	Moderately differentiated; Grade II	IIA	25	0	41	Single (never married)	None/Unknown	No/Unknown	67	Alive	Alive or dead of other cause	Alive or dead due to cancer
5365570	78	White	2010	Right - origin of primary	504	Her2-/HR+	Moderately differentiated; Grade II	IA	10	0	22	Widowed	Beam radiation	No/Unknown	67	Alive	Alive or dead of other cause	Alive or dead due to cancer
5365574	72	White	2010	Left - origin of primary	504	Triple Negative	Moderately differentiated; Grade II	IA	2	0	22	Single (never married)	Beam radiation	No/Unknown	66	Alive	Alive or dead of other cause	Alive or dead due to cancer
5365577	79	Black	2010	Right - origin of primary	508	Her2-/HR+	Poorly differentiated; Grade III	IIB	25	2	51	Widowed	None/Unknown	Yes	9	Dead	Dead (attributable to this cancer dx)	Alive or dead due to cancer
5365602	61	Black	2010	Left - origin of primary	503	Her2-/HR+	Well differentiated; Grade I	IA	10	0	23	Single (never married)	Beam radiation	No/Unknown	63	Alive	Alive or dead of other cause	Alive or dead due to cancer
5365636	51	White	2010	Left - origin of primary	508	Her2-/HR+	Moderately differentiated; Grade II	IA	16	0	22	Single (never married)	Beam radiation	No/Unknown	70	Alive	Alive or dead of other cause	Alive or dead due to cancer
5365638	63	White	2010	Right - origin of primary	508	Her2-/HR+	Moderately differentiated; Grade II	IA	11	0	49	Married (including common law)	None/Unknown	No/Unknown	69	Alive	Alive or dead of other cause	Alive or dead due to cancer
5365688	40	Asian or Pacific Islander	2010	Left - origin of primary	509	Her2-/HR+	Poorly differentiated; Grade III	IIA	25	0	41	Married (including common law)	None/Unknown	Yes	66	Alive	Alive or dead of other cause	Alive or dead due to cancer
5365767	53	Black	2010	Right - origin of primary	504	Triple Negative	Poorly differentiated; Grade III	IIA	21	0	22	Widowed	Beam radiation	Yes	64	Alive	Alive or dead of other cause	Alive or dead due to cancer
5365805	41	White	2010	Right - origin of primary	508	Her2+/HR-	Poorly differentiated; Grade III	IV	72	0	20	Married (including common law)	None/Unknown	Yes	71	Alive	Alive or dead of other cause	Alive or dead due to cancer
5365820	47	White	2010	Left - origin of primary	505	Her2-/HR+	Well differentiated; Grade I	IA	13	0	49	Married (including common law)	None/Unknown	No/Unknown	71	Alive	Alive or dead of other cause	Alive or dead due to cancer
5365866	46	White	2010	Right - origin of primary	508	Her2-/HR+	Moderately differentiated; Grade II	IIIC	66	20	49	Single (never married)	Beam radiation	Yes	71	Alive	Alive or dead of other cause	Alive or dead due to cancer
5365879	63	White	2010	Left - origin of primary	502	Her2+/HR+	Moderately differentiated; Grade II	IIIC	45	10	41	Married (including common law)	Beam radiation	Yes	70	Alive	Alive or dead of other cause	Alive or dead due to cancer
5365896	49	White	2010	Left - origin of primary	504	Her2-/HR+	Well differentiated; Grade I	IA	12	0	20	Married (including common law)	None/Unknown	No/Unknown	70	Alive	Alive or dead of other cause	Alive or dead due to cancer
5365922	58	Asian or Pacific Islander	2010	Left - origin of primary	504	Triple Negative	Poorly differentiated; Grade III	IIA	25	0	23	Married (including common law)	Beam radiation	Yes	70	Alive	Alive or dead of other cause	Alive or dead due to cancer
5365969	69	Asian or Pacific Islander	2010	Right - origin of primary	508	Her2+/HR-	Moderately differentiated; Grade II	IA	3	0	51	Married (including common law)	None/Unknown	Yes	71	Alive	Alive or dead of other cause	Alive or dead due to cancer
5365985	48	White	2010	Left - origin of primary	504	Her2-/HR+	Moderately differentiated; Grade II	IIA	50	0	48	Divorced	None/Unknown	Yes	69	Alive	Alive or dead of other cause	Alive or dead due to cancer
5366003	56	White	2010	Left - origin of primary	501	Her2-/HR+	Well differentiated; Grade I	IA	10	0	22	Single (never married)	Beam radiation	No/Unknown	69	Alive	Alive or dead of other cause	Alive or dead due to cancer
5366036	63	Black	2010	Left - origin of primary	504	Her2-/HR+	Poorly differentiated; Grade III	IIB	80	0	23	Single (never married)	Beam radiation	Yes	69	Alive	Alive or dead of other cause	Alive or dead due to cancer
5366064	58	Black	2010	Left - origin of primary	504	Her2-/HR+	Poorly differentiated; Grade III	IV	27	2	22	Single (never married)	None/Unknown	Yes	65	Dead	Dead (attributable to this cancer dx)	Alive or dead due to cancer
5366077	41	White	2010	Left - origin of primary	509	Her2-/HR+	Moderately differentiated; Grade II	IIB	45	2	44	Married (including common law)	Beam radiation	Yes	68	Alive	Alive or dead of other cause	Alive or dead due to cancer
5366085	48	American Indian/Alaska Native	2010	Right - origin of primary	504	Her2-/HR+	Moderately differentiated; Grade II	IA	5	0	22	Single (never married)	Beam radiation	No/Unknown	68	Alive	Alive or dead of other cause	Alive or dead due to cancer
5366113	61	White	2010	Left - origin of primary	504	Her2-/HR+	Moderately differentiated; Grade II	IA	18	0	22	Married (including common law)	Beam radiation	Yes	63	Alive	Alive or dead of other cause	Alive or dead due to cancer
5366126	51	White	2010	Right - origin of primary	502	Her2-/HR+	Well differentiated; Grade I	IA	17	0	23	Single (never married)	Beam radiation	No/Unknown	68	Alive	Alive or dead of other cause	Alive or dead due to cancer
5366136	62	Asian or Pacific Islander	2010	Left - origin of primary	505	Her2-/HR+	Moderately differentiated; Grade II	IIA	28	0	69	Single (never married)	None/Unknown	Yes	68	Alive	Alive or dead of other cause	Alive or dead due to cancer
5366159	76	Asian or Pacific Islander	2010	Right - origin of primary	504	Her2-/HR+	Moderately differentiated; Grade II	IA	18	0	22	Single (never married)	Beam radiation	No/Unknown	68	Alive	Alive or dead of other cause	Alive or dead due to cancer
5366165	53	Black	2010	Left - origin of primary	504	Her2-/HR+	Poorly differentiated; Grade III	IIIB	50	1	22	Married (including common law)	Beam radiation	Yes	13	Dead	Dead (attributable to this cancer dx)	Alive or dead due to cancer
5366214	63	White	2010	Right - origin of primary	502	Her2-/HR+	Poorly differentiated; Grade III	IA	6	0	20	Married (including common law)	Radioactive implants	Yes	66	Alive	Alive or dead of other cause	Alive or dead due to cancer
5366248	57	White	2010	Left - origin of primary	504	Her2-/HR+	Well differentiated; Grade I	IA	12	0	44	Single (never married)	None/Unknown	No/Unknown	67	Alive	Alive or dead of other cause	Alive or dead due to cancer
5366353	56	Asian or Pacific Islander	2010	Right - origin of primary	504	Triple Negative	Poorly differentiated; Grade III	IA	11	0	22	Married (including common law)	Beam radiation	Yes	69	Alive	Alive or dead of other cause	Alive or dead due to cancer
5366354	52	White	2010	Right - origin of primary	509	Her2-/HR+	Poorly differentiated; Grade III	IIA	35	0	22	Married (including common law)	Beam radiation	No/Unknown	66	Dead	Dead (attributable to this cancer dx)	Alive or dead due to cancer
5366387	55	White	2010	Left - origin of primary	504	Triple Negative	Poorly differentiated; Grade III	IIA	23	0	48	Divorced	None/Unknown	Yes	67	Alive	Alive or dead of other cause	Alive or dead due to cancer
5366706	48	Asian or Pacific Islander	2010	Left - origin of primary	504	Triple Negative	Poorly differentiated; Grade III	IA	20	0	22	Married (including common law)	None/Unknown	Yes	38	Dead	Dead (attributable to this cancer dx)	Alive or dead due to cancer
5366712	57	White	2010	Right - origin of primary	508	Her2-/HR+	Moderately differentiated; Grade II	IA	10	0	52	Married (including common law)	None/Unknown	No/Unknown	70	Alive	Alive or dead of other cause	Alive or dead due to cancer
5366724	37	Asian or Pacific Islander	2010	Right - origin of primary	504	Her2-/HR+	Moderately differentiated; Grade II	IA	15	0	42	Married (including common law)	None/Unknown	Yes	59	Dead	Dead (attributable to this cancer dx)	Alive or dead due to cancer
5366726	68	White	2010	Right - origin of primary	504	Her2-/HR+	Moderately differentiated; Grade II	IA	10	0	22	Married (including common law)	Beam radiation	No/Unknown	67	Alive	Alive or dead of other cause	Alive or dead due to cancer
5366776	68	White	2010	Right - origin of primary	504	Her2-/HR+	Poorly differentiated; Grade III	IIA	12	1	23	Married (including common law)	Beam radiation	Yes	70	Alive	Alive or dead of other cause	Alive or dead due to cancer
5366778	70	White	2010	Left - origin of primary	502	Her2-/HR+	Moderately differentiated; Grade II	IV	70	3	23	Single (never married)	Beam radiation	Yes	69	Alive	Alive or dead of other cause	Alive or dead due to cancer
5366832	53	Asian or Pacific Islander	2010	Left - origin of primary	504	Her2-/HR+	Poorly differentiated; Grade III	IIA	22	0	23	Married (including common law)	Beam radiation	No/Unknown	63	Alive	Alive or dead of other cause	Alive or dead due to cancer
5366835	65	White	2010	Left - origin of primary	508	Her2-/HR+	Well differentiated; Grade I	IA	13	0	22	Divorced	Beam radiation	No/Unknown	64	Alive	Alive or dead of other cause	Alive or dead due to cancer
5366894	65	Asian or Pacific Islander	2010	Right - origin of primary	503	Her2+/HR+	Poorly differentiated; Grade III	IA	15	0	22	Married (including common law)	Beam radiation	Yes	35	Dead	Dead (attributable to this cancer dx)	Alive or dead due to cancer
5366963	63	White	2010	Right - origin of primary	504	Her2-/HR+	Poorly differentiated; Grade III	IIB	28	1	23	Divorced	Beam radiation	Yes	63	Alive	Alive or dead of other cause	Alive or dead due to cancer
5366966	55	White	2010	Right - origin of primary	504	Her2-/HR+	Well differentiated; Grade I	IA	14	0	22	Single (never married)	Beam radiation	No/Unknown	63	Alive	Alive or dead of other cause	Alive or dead due to cancer
5366976	54	White	2010	Left - origin of primary	504	Her2-/HR+	Moderately differentiated; Grade II	IA	4	0	22	Married (including common law)	Beam radiation	No/Unknown	63	Alive	Alive or dead of other cause	Alive or dead due to cancer
5366979	67	White	2010	Left - origin of primary	503	Her2+/HR+	Moderately differentiated; Grade II	IA	15	0	22	Widowed	Beam radiation	No/Unknown	63	Alive	N/A not first tumor	N/A not first tumor
5367074	56	Black	2010	Right - origin of primary	502	Her2-/HR+	Well differentiated; Grade I	IA	16	0	22	Married (including common law)	Beam radiation	No/Unknown	68	Alive	Alive or dead of other cause	Alive or dead due to cancer
5367115	79	Asian or Pacific Islander	2010	Left - origin of primary	509	Her2+/HR-	Poorly differentiated; Grade III	IIA	11	3	51	Widowed	Beam radiation	Yes	67	Alive	Alive or dead of other cause	Alive or dead due to cancer
5367123	53	White	2010	Left - origin of primary	508	Her2-/HR+	Well differentiated; Grade I	IA	7	0	45	Single (never married)	None/Unknown	No/Unknown	65	Alive	Alive or dead of other cause	Alive or dead due to cancer
5367128	30	Asian or Pacific Islander	2010	Left - origin of primary	508	Her2+/HR+	Poorly differentiated; Grade III	IIB	24	3	22	Single (never married)	Beam radiation	Yes	65	Alive	Alive or dead of other cause	Alive or dead due to cancer
5367130	42	Asian or Pacific Islander	2010	Right - origin of primary	509	Her2+/HR-	Poorly differentiated; Grade III	IIB	90	0	45	Married (including common law)	None/Unknown	Yes	65	Alive	Alive or dead of other cause	Alive or dead due to cancer
5367133	46	White	2010	Right - origin of primary	505	Her2-/HR+	Poorly differentiated; Grade III	IIA	50	0	22	Single (never married)	Beam radiation	Yes	65	Alive	Alive or dead of other cause	Alive or dead due to cancer
5367139	32	Asian or Pacific Islander	2010	Left - origin of primary	502	Her2+/HR-	Poorly differentiated; Grade III	IB	16	1	22	Married (including common law)	Beam radiation	Yes	64	Alive	Alive or dead of other cause	Alive or dead due to cancer
5367142	67	Asian or Pacific Islander	2010	Right - origin of primary	502	Her2-/HR+	Well differentiated; Grade I	IA	8	0	22	Divorced	Beam radiation	No/Unknown	64	Alive	Alive or dead of other cause	Alive or dead due to cancer
5367143	47	White	2010	Right - origin of primary	509	Her2-/HR+	Well differentiated; Grade I	IIB	40	1	45	Separated	None/Unknown	No/Unknown	64	Alive	Alive or dead of other cause	Alive or dead due to cancer
5367144	74	White	2010	Right - origin of primary	504	Her2-/HR+	Well differentiated; Grade I	IA	9	0	23	Widowed	Beam radiation	No/Unknown	64	Alive	Alive or dead of other cause	Alive or dead due to cancer
5367145	46	Asian or Pacific Islander	2010	Left - origin of primary	504	Her2-/HR+	Well differentiated; Grade I	IA	10	0	22	Married (including common law)	Beam radiation	Yes	64	Alive	Alive or dead of other cause	Alive or dead due to cancer
5367148	73	White	2010	Left - origin of primary	504	Her2-/HR+	Moderately differentiated; Grade II	IA	7	0	22	Married (including common law)	Beam radiation	No/Unknown	64	Alive	Alive or dead of other cause	Alive or dead due to cancer
5367175	40	White	2010	Left - origin of primary	503	Triple Negative	Moderately differentiated; Grade II	IIB	30	1	22	Married (including common law)	Beam radiation	Yes	64	Alive	Alive or dead of other cause	Alive or dead due to cancer
5367176	48	White	2010	Left - origin of primary	501	Her2-/HR+	Moderately differentiated; Grade II	IIA	30	0	75	Divorced	None/Unknown	Yes	64	Alive	Alive or dead of other cause	Alive or dead due to cancer
5367297	55	Asian or Pacific Islander	2010	Left - origin of primary	502	Her2-/HR+	Moderately differentiated; Grade II	IA	1	0	23	Married (including common law)	Beam radiation	No/Unknown	64	Alive	Alive or dead of other cause	Alive or dead due to cancer
5367317	76	White	2010	Right - origin of primary	504	Her2-/HR+	Moderately differentiated; Grade II	IA	6	0	22	Married (including common law)	Radioactive implants	No/Unknown	64	Alive	Alive or dead of other cause	Alive or dead due to cancer
5367325	67	Asian or Pacific Islander	2010	Left - origin of primary	504	Her2-/HR+	Poorly differentiated; Grade III	IIIA	14	6	22	Married (including common law)	Beam radiation	Yes	32	Dead	Dead (attributable to this cancer dx)	Alive or dead due to cancer
5367335	44	White	2010	Left - origin of primary	504	Her2-/HR+	Poorly differentiated; Grade III	IA	8	0	22	Married (including common law)	Beam radiation	No/Unknown	60	Alive	Alive or dead of other cause	Alive or dead due to cancer
5367336	63	Asian or Pacific Islander	2010	Left - origin of primary	504	Her2-/HR+	Moderately differentiated; Grade II	IIA	30	0	41	Widowed	None/Unknown	No/Unknown	60	Alive	Alive or dead of other cause	Alive or dead due to cancer
5367362	49	Asian or Pacific Islander	2010	Right - origin of primary	504	Her2-/HR+	Poorly differentiated; Grade III	IIIA	54	3	20	Single (never married)	Beam radiation	Yes	14	Dead	Dead (attributable to this cancer dx)	Alive or dead due to cancer
5367368	74	Asian or Pacific Islander	2010	Right - origin of primary	504	Her2-/HR+	Moderately differentiated; Grade II	IA	11	0	22	Married (including common law)	None/Unknown	No/Unknown	66	Alive	Alive or dead of other cause	Alive or dead due to cancer
5367452	52	Asian or Pacific Islander	2010	Left - origin of primary	508	Her2+/HR+	Poorly differentiated; Grade III	IIIC	42	11	22	Married (including common law)	Beam radiation	Yes	61	Alive	Alive or dead of other cause	Alive or dead due to cancer
5367453	45	White	2010	Left - origin of primary	504	Her2-/HR+	Poorly differentiated; Grade III	IA	20	0	22	Single (never married)	Beam radiation	Yes	36	Dead	Dead (attributable to this cancer dx)	Alive or dead due to cancer
5367455	73	White	2010	Left - origin of primary	502	Triple Negative	Poorly differentiated; Grade III	IA	11	0	22	Widowed	Beam radiation	No/Unknown	67	Alive	Alive or dead of other cause	Alive or dead due to cancer
5367459	57	White	2010	Right - origin of primary	508	Her2-/HR+	Moderately differentiated; Grade II	IA	15	0	22	Married (including common law)	Beam radiation	Yes	62	Alive	Alive or dead of other cause	Alive or dead due to cancer
5367473	59	White	2010	Right - origin of primary	504	Her2-/HR+	Moderately differentiated; Grade II	IA	16	0	22	Single (never married)	Beam radiation	Yes	61	Alive	Alive or dead of other cause	Alive or dead due to cancer
5367520	53	Black	2010	Left - origin of primary	502	Her2-/HR+	Well differentiated; Grade I	IIA	21	0	20	Single (never married)	Beam radiation	No/Unknown	65	Alive	Alive or dead of other cause	Alive or dead due to cancer
5367649	73	White	2010	Right - origin of primary	503	Her2-/HR+	Moderately differentiated; Grade II	IA	3	0	22	Divorced	Beam radiation	No/Unknown	66	Alive	Alive or dead of other cause	Alive or dead due to cancer
5367660	48	Black	2010	Right - origin of primary	504	Triple Negative	Poorly differentiated; Grade III	IIA	30	0	22	Separated	None/Unknown	No/Unknown	10	Dead	Dead (attributable to this cancer dx)	Alive or dead due to cancer
5367745	65	White	2010	Right - origin of primary	505	Her2-/HR+	Moderately differentiated; Grade II	IIB	35	1	40	Divorced	None/Unknown	Yes	45	Dead	Dead (attributable to this cancer dx)	Alive or dead due to cancer
5367757	75	White	2010	Left - origin of primary	504	Her2-/HR+	Poorly differentiated; Grade III	IIA	25	0	22	Widowed	Beam radiation	No/Unknown	66	Alive	Alive or dead of other cause	Alive or dead due to cancer
5367759	49	Asian or Pacific Islander	2010	Left - origin of primary	502	Triple Negative	Moderately differentiated; Grade II	IIA	20	1	23	Single (never married)	Beam radiation	No/Unknown	69	Alive	Alive or dead of other cause	Alive or dead due to cancer
5367796	51	White	2010	Left - origin of primary	504	Her2-/HR+	Moderately differentiated; Grade II	IIA	21	0	22	Married (including common law)	Beam radiation	No/Unknown	63	Alive	Alive or dead of other cause	Alive or dead due to cancer
5367935	53	White	2010	Left - origin of primary	509	Her2-/HR+	Well differentiated; Grade I	IA	8	0	22	Married (including common law)	None/Unknown	No/Unknown	71	Alive	Alive or dead of other cause	Alive or dead due to cancer
5367937	70	White	2010	Left - origin of primary	508	Her2-/HR+	Moderately differentiated; Grade II	IIIA	13	4	22	Widowed	None/Unknown	No/Unknown	70	Alive	Alive or dead of other cause	Alive or dead due to cancer
5367940	41	White	2010	Right - origin of primary	503	Her2+/HR+	Moderately differentiated; Grade II	IA	2	0	51	Married (including common law)	None/Unknown	No/Unknown	70	Alive	Alive or dead of other cause	Alive or dead due to cancer
5367989	52	Asian or Pacific Islander	2010	Right - origin of primary	509	Her2-/HR+	Moderately differentiated; Grade II	IA	7	0	42	Married (including common law)	Beam radiation	No/Unknown	64	Alive	Alive or dead of other cause	Alive or dead due to cancer
5368016	46	White	2010	Right - origin of primary	504	Her2-/HR+	Poorly differentiated; Grade III	IIA	25	0	22	Married (including common law)	Beam radiation	Yes	35	Alive	Alive or dead of other cause	Alive or dead due to cancer
5368017	38	White	2010	Left - origin of primary	504	Her2-/HR+	Poorly differentiated; Grade III	IIB	34	1	22	Married (including common law)	Radiation, NOS method or source not specified	Yes	58	Dead	Dead (attributable to this cancer dx)	Alive or dead due to cancer
5368020	47	White	2010	Left - origin of primary	503	Her2+/HR+	Moderately differentiated; Grade II	IIIA	28	4	22	Married (including common law)	Beam radiation	Yes	66	Alive	Alive or dead of other cause	Alive or dead due to cancer
5368056	68	White	2010	Right - origin of primary	502	Her2-/HR+	Well differentiated; Grade I	IA	3	0	23	Single (never married)	Beam radiation	No/Unknown	66	Alive	Alive or dead of other cause	Alive or dead due to cancer
5368070	63	White	2010	Right - origin of primary	502	Her2-/HR+	Moderately differentiated; Grade II	IA	12	0	44	Married (including common law)	None/Unknown	No/Unknown	64	Alive	Alive or dead of other cause	Alive or dead due to cancer
5368083	60	White	2010	Right - origin of primary	504	Her2-/HR+	Poorly differentiated; Grade III	IA	12	0	22	Married (including common law)	Radioactive implants	No/Unknown	64	Alive	Alive or dead of other cause	Alive or dead due to cancer
5368095	57	White	2010	Left - origin of primary	508	Her2-/HR+	Moderately differentiated; Grade II	IIA	46	0	44	Single (never married)	Beam radiation	Yes	64	Alive	Alive or dead of other cause	Alive or dead due to cancer
5368190	53	White	2010	Right - origin of primary	508	Her2-/HR+	Moderately differentiated; Grade II	IIIB	65	8	51	Single (never married)	None/Unknown	No/Unknown	63	Alive	Alive or dead of other cause	Alive or dead due to cancer
5368210	52	Asian or Pacific Islander	2010	Left - origin of primary	501	Her2-/HR+	Poorly differentiated; Grade III	IIIC	35	12	41	Single (never married)	Beam radiation	Yes	47	Alive	Alive or dead of other cause	Alive or dead due to cancer
5368218	55	Asian or Pacific Islander	2010	Left - origin of primary	504	Her2-/HR+	Well differentiated; Grade I	IIA	22	0	22	Divorced	Beam radiation	No/Unknown	63	Alive	Alive or dead of other cause	Alive or dead due to cancer
5368233	70	White	2010	Right - origin of primary	508	Her2-/HR+	Poorly differentiated; Grade III	IIA	26	0	22	Widowed	Beam radiation	No/Unknown	62	Alive	Alive or dead of other cause	Alive or dead due to cancer
5368236	47	Asian or Pacific Islander	2010	Left - origin of primary	504	Her2-/HR+	Moderately differentiated; Grade II	IA	9	0	22	Married (including common law)	Beam radiation	No/Unknown	63	Alive	Alive or dead of other cause	Alive or dead due to cancer
5368238	38	White	2010	Right - origin of primary	504	Triple Negative	Moderately differentiated; Grade II	IIB	56	0	22	Single (never married)	Beam radiation	Yes	64	Alive	Alive or dead of other cause	Alive or dead due to cancer
5368241	43	Black	2010	Right - origin of primary	508	Her2+/HR+	Moderately differentiated; Grade II	IV	86	1	80	Single (never married)	None/Unknown	Yes	24	Dead	Dead (attributable to this cancer dx)	Alive or dead due to cancer
5368280	46	White	2010	Right - origin of primary	504	Her2-/HR+	Well differentiated; Grade I	IIIA	65	1	22	Single (never married)	None/Unknown	Yes	70	Alive	Alive or dead of other cause	Alive or dead due to cancer
5368364	61	White	2010	Left - origin of primary	505	Her2-/HR+	Moderately differentiated; Grade II	IIA	27	0	22	Widowed	Beam radiation	No/Unknown	59	Dead	Dead (attributable to this cancer dx)	Alive or dead due to cancer
5368394	52	Asian or Pacific Islander	2010	Right - origin of primary	502	Her2-/HR+	Moderately differentiated; Grade II	IIB	48	1	41	Married (including common law)	None/Unknown	Yes	66	Alive	Alive or dead of other cause	Alive or dead due to cancer
5368546	48	White	2010	Left - origin of primary	508	Her2-/HR+	Moderately differentiated; Grade II	IA	15	0	22	Single (never married)	Beam radiation	No/Unknown	62	Alive	Alive or dead of other cause	Alive or dead due to cancer
5368567	46	White	2010	Left - origin of primary	502	Her2-/HR+	Moderately differentiated; Grade II	IIIA	11	11	23	Married (including common law)	Beam radiation	Yes	62	Alive	Alive or dead of other cause	Alive or dead due to cancer
5368571	77	White	2010	Left - origin of primary	508	Her2-/HR+	Well differentiated; Grade I	IA	15	0	22	Married (including common law)	Beam radiation	No/Unknown	62	Alive	Alive or dead of other cause	Alive or dead due to cancer
5368576	47	White	2010	Left - origin of primary	504	Her2-/HR+	Moderately differentiated; Grade II	IIA	20	2	41	Married (including common law)	None/Unknown	Yes	62	Alive	Alive or dead of other cause	Alive or dead due to cancer
5368699	59	White	2010	Left - origin of primary	505	Her2-/HR+	Moderately differentiated; Grade II	IIA	27	0	22	Married (including common law)	Beam radiation	No/Unknown	63	Alive	Alive or dead of other cause	Alive or dead due to cancer
5368710	55	White	2010	Left - origin of primary	501	Her2-/HR+	Well differentiated; Grade I	IA	6	0	23	Married (including common law)	Beam radiation	No/Unknown	66	Alive	Alive or dead of other cause	Alive or dead due to cancer
5368738	41	White	2010	Right - origin of primary	508	Her2-/HR+	Well differentiated; Grade I	IA	10	0	22	Single (never married)	Beam radiation	No/Unknown	68	Alive	Alive or dead of other cause	Alive or dead due to cancer
5368740	51	Asian or Pacific Islander	2010	Left - origin of primary	504	Her2-/HR+	Moderately differentiated; Grade II	IA	18	0	20	Married (including common law)	Beam radiation	No/Unknown	68	Alive	Alive or dead of other cause	Alive or dead due to cancer
5368765	55	Asian or Pacific Islander	2010	Right - origin of primary	508	Her2-/HR+	Moderately differentiated; Grade II	IB	11	1	22	Married (including common law)	Beam radiation	No/Unknown	64	Alive	Alive or dead of other cause	Alive or dead due to cancer
5368770	45	Asian or Pacific Islander	2010	Left - origin of primary	502	Her2-/HR+	Moderately differentiated; Grade II	IIA	44	0	22	Married (including common law)	Beam radiation	No/Unknown	64	Alive	Alive or dead of other cause	Alive or dead due to cancer
5368775	58	Asian or Pacific Islander	2010	Left - origin of primary	504	Her2+/HR+	Poorly differentiated; Grade III	IA	19	0	22	Married (including common law)	Beam radiation	Yes	63	Alive	Alive or dead of other cause	Alive or dead due to cancer
5368778	38	Asian or Pacific Islander	2010	Left - origin of primary	505	Her2-/HR+	Well differentiated; Grade I	IIA	8	1	23	Divorced	Beam radiation	No/Unknown	64	Alive	Alive or dead of other cause	Alive or dead due to cancer
5368781	50	Asian or Pacific Islander	2010	Right - origin of primary	508	Her2-/HR+	Moderately differentiated; Grade II	IIIA	25	4	55	Married (including common law)	None/Unknown	Yes	64	Alive	Alive or dead of other cause	Alive or dead due to cancer
5368785	39	Asian or Pacific Islander	2010	Right - origin of primary	504	Her2+/HR+	Moderately differentiated; Grade II	IIA	21	0	48	Married (including common law)	None/Unknown	Yes	63	Alive	Alive or dead of other cause	Alive or dead due to cancer
5368796	56	White	2010	Left - origin of primary	502	Her2-/HR+	Moderately differentiated; Grade II	IA	11	0	22	Divorced	Beam radiation	No/Unknown	64	Alive	Alive or dead of other cause	Alive or dead due to cancer
5368835	50	White	2010	Right - origin of primary	500	Her2+/HR+	Poorly differentiated; Grade III	IIB	105	0	40	Single (never married)	None/Unknown	Yes	61	Alive	Alive or dead of other cause	Alive or dead due to cancer
5368838	70	Asian or Pacific Islander	2010	Right - origin of primary	502	Her2-/HR+	Well differentiated; Grade I	IA	10	0	22	Married (including common law)	Beam radiation	No/Unknown	62	Alive	Alive or dead of other cause	Alive or dead due to cancer
5368850	53	Asian or Pacific Islander	2010	Right - origin of primary	508	Her2+/HR+	Moderately differentiated; Grade II	IA	1	0	22	Married (including common law)	Radioactive implants	No/Unknown	65	Alive	Alive or dead of other cause	Alive or dead due to cancer
5368898	55	White	2010	Left - origin of primary	508	Triple Negative	Poorly differentiated; Grade III	IA	10	0	22	Divorced	None/Unknown	No/Unknown	67	Alive	Alive or dead of other cause	Alive or dead due to cancer
5368904	59	Black	2010	Left - origin of primary	504	Her2-/HR+	Moderately differentiated; Grade II	IA	15	0	22	Married (including common law)	Beam radiation	Yes	65	Alive	Alive or dead of other cause	Alive or dead due to cancer
5368909	65	White	2010	Right - origin of primary	502	Her2-/HR+	Moderately differentiated; Grade II	IA	20	0	22	Widowed	None/Unknown	No/Unknown	6	Dead	Alive or dead of other cause	Dead (attributable to causes other than this cancer dx)
5368916	46	Asian or Pacific Islander	2010	Left - origin of primary	509	Her2-/HR+	Well differentiated; Grade I	IA	1	0	40	Single (never married)	None/Unknown	No/Unknown	66	Alive	Alive or dead of other cause	Alive or dead due to cancer
5368919	60	White	2010	Right - origin of primary	503	Her2-/HR+	Poorly differentiated; Grade III	IA	2	0	22	Married (including common law)	Beam radiation	No/Unknown	66	Alive	Alive or dead of other cause	Alive or dead due to cancer
5368940	67	White	2010	Right - origin of primary	504	Her2-/HR+	Moderately differentiated; Grade II	IIB	70	0	42	Married (including common law)	Beam radiation	No/Unknown	66	Alive	Alive or dead of other cause	Alive or dead due to cancer
5368946	77	White	2010	Right - origin of primary	504	Her2-/HR+	Moderately differentiated; Grade II	IV	23	2	22	Married (including common law)	Beam radiation	No/Unknown	71	Alive	Alive or dead of other cause	Alive or dead due to cancer
5369017	63	Asian or Pacific Islander	2010	Right - origin of primary	504	Her2-/HR+	Moderately differentiated; Grade II	IA	10	0	22	Single (never married)	Beam radiation	No/Unknown	67	Alive	Alive or dead of other cause	Alive or dead due to cancer
5369075	57	White	2010	Left - origin of primary	508	Her2-/HR+	Poorly differentiated; Grade III	IA	15	0	22	Married (including common law)	Beam radiation	No/Unknown	64	Alive	Alive or dead of other cause	Alive or dead due to cancer
5369109	54	White	2010	Left - origin of primary	508	Her2+/HR-	Poorly differentiated; Grade III	IA	4	0	22	Married (including common law)	None/Unknown	Yes	62	Alive	Alive or dead of other cause	Alive or dead due to cancer
5369130	35	Asian or Pacific Islander	2010	Right - origin of primary	504	Her2-/HR+	Moderately differentiated; Grade II	IIIA	85	2	45	Married (including common law)	Beam radiation	Yes	64	Alive	Alive or dead of other cause	Alive or dead due to cancer
5369135	48	White	2010	Right - origin of primary	508	Her2-/HR+	Well differentiated; Grade I	IA	12	0	23	Married (including common law)	None/Unknown	No/Unknown	66	Alive	Alive or dead of other cause	Alive or dead due to cancer
5369167	49	White	2010	Right - origin of primary	508	Her2-/HR+	Moderately differentiated; Grade II	IA	11	0	22	Married (including common law)	Beam radiation	No/Unknown	64	Alive	Alive or dead of other cause	Alive or dead due to cancer
5369186	36	White	2010	Left - origin of primary	505	Triple Negative	Poorly differentiated; Grade III	IIA	40	0	23	Married (including common law)	Beam radiation	Yes	64	Alive	Alive or dead of other cause	Alive or dead due to cancer
5369187	49	Asian or Pacific Islander	2010	Left - origin of primary	502	Her2-/HR+	Well differentiated; Grade I	IA	8	0	41	Married (including common law)	None/Unknown	No/Unknown	64	Alive	Alive or dead of other cause	Alive or dead due to cancer
5369197	43	Asian or Pacific Islander	2010	Left - origin of primary	504	Her2+/HR-	Moderately differentiated; Grade II	IA	6	0	23	Married (including common law)	Beam radiation	Yes	65	Alive	Alive or dead of other cause	Alive or dead due to cancer
5369206	60	White	2010	Left - origin of primary	505	Her2-/HR+	Moderately differentiated; Grade II	IA	15	0	22	Divorced	Beam radiation	No/Unknown	65	Alive	Alive or dead of other cause	Alive or dead due to cancer
5369212	49	White	2010	Right - origin of primary	508	Her2-/HR+	Moderately differentiated; Grade II	IA	1	0	22	Married (including common law)	Beam radiation	No/Unknown	64	Alive	Alive or dead of other cause	Alive or dead due to cancer
5369230	50	Asian or Pacific Islander	2010	Left - origin of primary	504	Her2+/HR+	Poorly differentiated; Grade III	IIB	36	1	51	Married (including common law)	Beam radiation	Yes	70	Alive	Alive or dead of other cause	Alive or dead due to cancer
5369245	48	Black	2010	Right - origin of primary	503	Triple Negative	Poorly differentiated; Grade III	IA	14	0	22	Married (including common law)	Beam radiation	Yes	69	Alive	Alive or dead of other cause	Alive or dead due to cancer
5369248	49	Black	2010	Left - origin of primary	500	Her2-/HR+	Moderately differentiated; Grade II	IIIA	100	1	23	Single (never married)	Beam radiation	Yes	70	Alive	Alive or dead of other cause	Alive or dead due to cancer
5369284	58	Asian or Pacific Islander	2010	Left - origin of primary	501	Her2-/HR+	Moderately differentiated; Grade II	IIIA	60	6	51	Married (including common law)	Beam radiation	Yes	32	Dead	Dead (attributable to this cancer dx)	Alive or dead due to cancer
5369309	57	Asian or Pacific Islander	2010	Left - origin of primary	504	Her2+/HR+	Poorly differentiated; Grade III	IA	17	0	22	Married (including common law)	None/Unknown	Yes	63	Alive	Alive or dead of other cause	Alive or dead due to cancer
5369314	64	Asian or Pacific Islander	2010	Left - origin of primary	503	Her2+/HR-	Poorly differentiated; Grade III	IA	15	0	40	Married (including common law)	None/Unknown	Yes	63	Alive	Alive or dead of other cause	Alive or dead due to cancer
5369335	44	White	2010	Right - origin of primary	508	Her2-/HR+	Poorly differentiated; Grade III	IIA	21	0	23	Married (including common law)	Beam radiation	Yes	64	Alive	Alive or dead of other cause	Alive or dead due to cancer
5369360	51	White	2010	Right - origin of primary	502	Her2-/HR+	Moderately differentiated; Grade II	IA	17	0	22	Married (including common law)	Beam radiation	Yes	65	Alive	Alive or dead of other cause	Alive or dead due to cancer
5369464	58	White	2010	Right - origin of primary	504	Her2-/HR+	Moderately differentiated; Grade II	IA	10	0	20	Married (including common law)	Beam radiation	No/Unknown	45	Alive	Alive or dead of other cause	Alive or dead due to cancer
5369472	47	White	2010	Left - origin of primary	504	Her2+/HR+	Poorly differentiated; Grade III	IIB	22	1	23	Married (including common law)	Beam radiation	Yes	70	Alive	Alive or dead of other cause	Alive or dead due to cancer
5369485	72	White	2010	Right - origin of primary	504	Her2-/HR+	Well differentiated; Grade I	IA	12	0	22	Married (including common law)	Beam radiation	No/Unknown	63	Alive	Alive or dead of other cause	Alive or dead due to cancer
5369491	67	White	2010	Left - origin of primary	504	Her2-/HR+	Moderately differentiated; Grade II	IIIA	86	5	40	Married (including common law)	None/Unknown	Yes	63	Alive	Alive or dead of other cause	Alive or dead due to cancer
5369492	61	White	2010	Right - origin of primary	505	Triple Negative	Poorly differentiated; Grade III	IIA	27	0	20	Single (never married)	None/Unknown	Yes	63	Alive	Alive or dead of other cause	Alive or dead due to cancer
5369494	52	White	2010	Left - origin of primary	504	Triple Negative	Poorly differentiated; Grade III	IA	20	0	22	Married (including common law)	Beam radiation	Yes	63	Alive	Alive or dead of other cause	Alive or dead due to cancer
5369499	40	White	2010	Right - origin of primary	504	Her2-/HR+	Moderately differentiated; Grade II	IIA	45	0	49	Married (including common law)	None/Unknown	Yes	62	Alive	Alive or dead of other cause	Alive or dead due to cancer
5369504	63	White	2010	Left - origin of primary	504	Her2-/HR+	Moderately differentiated; Grade II	IA	11	0	23	Married (including common law)	Beam radiation	No/Unknown	63	Alive	Alive or dead of other cause	Alive or dead due to cancer
5369571	57	Asian or Pacific Islander	2010	Right - origin of primary	502	Her2-/HR+	Moderately differentiated; Grade II	IIA	23	0	22	Married (including common law)	None/Unknown	No/Unknown	71	Alive	Alive or dead of other cause	Alive or dead due to cancer
5369573	46	Asian or Pacific Islander	2010	Left - origin of primary	504	Her2-/HR+	Moderately differentiated; Grade II	IA	15	0	23	Married (including common law)	Beam radiation	No/Unknown	71	Alive	Alive or dead of other cause	Alive or dead due to cancer
5369575	61	Asian or Pacific Islander	2010	Left - origin of primary	508	Her2-/HR+	Moderately differentiated; Grade II	IA	12	0	22	Married (including common law)	Beam radiation	No/Unknown	70	Alive	Alive or dead of other cause	Alive or dead due to cancer
5369791	40	Asian or Pacific Islander	2010	Right - origin of primary	508	Her2-/HR+	Poorly differentiated; Grade III	IIA	35	0	41	Married (including common law)	None/Unknown	Yes	64	Alive	Alive or dead of other cause	Alive or dead due to cancer
5369792	71	White	2010	Right - origin of primary	504	Her2+/HR-	Poorly differentiated; Grade III	IIA	32	0	22	Married (including common law)	Beam radiation	Yes	63	Alive	Alive or dead of other cause	Alive or dead due to cancer
5369878	43	Black	2010	Left - origin of primary	508	Her2-/HR+	Well differentiated; Grade I	IIA	14	1	22	Married (including common law)	None/Unknown	No/Unknown	56	Alive	Alive or dead of other cause	Alive or dead due to cancer
5369911	68	Black	2010	Right - origin of primary	502	Triple Negative	Poorly differentiated; Grade III	IIB	21	1	23	Divorced	Radiation, NOS method or source not specified	Yes	35	Dead	Alive or dead of other cause	Dead (attributable to causes other than this cancer dx)
5369924	38	White	2010	Left - origin of primary	504	Her2+/HR+	Moderately differentiated; Grade II	IA	20	0	23	Married (including common law)	Beam radiation	Yes	63	Alive	Alive or dead of other cause	Alive or dead due to cancer
5369979	48	White	2010	Left - origin of primary	502	Her2-/HR+	Well differentiated; Grade I	IA	10	0	23	Married (including common law)	Beam radiation	No/Unknown	71	Alive	Alive or dead of other cause	Alive or dead due to cancer
5369982	52	White	2010	Right - origin of primary	502	Triple Negative	Poorly differentiated; Grade III	IA	17	0	22	Married (including common law)	Beam radiation	Yes	69	Alive	Alive or dead of other cause	Alive or dead due to cancer
5369983	42	Black	2010	Right - origin of primary	503	Her2-/HR+	Moderately differentiated; Grade II	IA	9	0	43	Single (never married)	None/Unknown	No/Unknown	68	Alive	Alive or dead of other cause	Alive or dead due to cancer
5369985	77	White	2010	Left - origin of primary	504	Triple Negative	Poorly differentiated; Grade III	IA	20	0	22	Married (including common law)	Beam radiation	Yes	68	Alive	Alive or dead of other cause	Alive or dead due to cancer
5369988	50	Asian or Pacific Islander	2010	Right - origin of primary	508	Her2-/HR+	Poorly differentiated; Grade III	IIB	30	1	41	Divorced	None/Unknown	Yes	68	Alive	Alive or dead of other cause	Alive or dead due to cancer
5369989	43	White	2010	Right - origin of primary	508	Triple Negative	Poorly differentiated; Grade III	IIIA	72	4	51	Married (including common law)	Beam radiation	Yes	22	Dead	Dead (attributable to this cancer dx)	Alive or dead due to cancer
5369992	49	White	2010	Right - origin of primary	502	Her2-/HR+	Moderately differentiated; Grade II	IB	20	1	23	Married (including common law)	Beam radiation	Yes	68	Alive	Alive or dead of other cause	Alive or dead due to cancer
5370013	56	Asian or Pacific Islander	2010	Left - origin of primary	508	Her2+/HR+	Poorly differentiated; Grade III	IIA	23	0	45	Married (including common law)	None/Unknown	Yes	66	Alive	Alive or dead of other cause	Alive or dead due to cancer
5370017	47	White	2010	Right - origin of primary	508	Her2-/HR+	Moderately differentiated; Grade II	IA	15	0	22	Married (including common law)	Beam radiation	No/Unknown	67	Alive	Alive or dead of other cause	Alive or dead due to cancer
5370018	58	White	2010	Left - origin of primary	508	Her2-/HR+	Moderately differentiated; Grade II	IA	19	0	22	Single (never married)	Beam radiation	Yes	68	Alive	Alive or dead of other cause	Alive or dead due to cancer
5370020	63	White	2010	Left - origin of primary	504	Triple Negative	Poorly differentiated; Grade III	IIA	35	0	23	Divorced	Beam radiation	Yes	71	Alive	Alive or dead of other cause	Alive or dead due to cancer
5370022	65	White	2010	Left - origin of primary	504	Her2-/HR+	Well differentiated; Grade I	IA	15	0	22	Single (never married)	Beam radiation	No/Unknown	71	Alive	Alive or dead of other cause	Alive or dead due to cancer
5370024	51	Asian or Pacific Islander	2010	Left - origin of primary	505	Her2-/HR+	Moderately differentiated; Grade II	IA	17	0	22	Married (including common law)	Beam radiation	No/Unknown	65	Alive	Alive or dead of other cause	Alive or dead due to cancer
5370037	50	White	2010	Left - origin of primary	508	Triple Negative	Poorly differentiated; Grade III	IIA	25	0	22	Married (including common law)	Beam radiation	Yes	70	Alive	Alive or dead of other cause	Alive or dead due to cancer
5370039	79	White	2010	Right - origin of primary	509	Triple Negative	Poorly differentiated; Grade III	IIB	24	1	51	Widowed	None/Unknown	No/Unknown	12	Dead	Alive or dead of other cause	Dead (attributable to causes other than this cancer dx)
5370040	45	White	2010	Right - origin of primary	504	Her2-/HR+	Moderately differentiated; Grade II	IA	14	0	46	Married (including common law)	None/Unknown	Yes	69	Alive	Alive or dead of other cause	Alive or dead due to cancer
5370072	66	Black	2010	Right - origin of primary	503	Triple Negative	Poorly differentiated; Grade III	IIA	26	0	41	Widowed	None/Unknown	No/Unknown	36	Dead	Alive or dead of other cause	Dead (attributable to causes other than this cancer dx)
5370083	43	White	2010	Left - origin of primary	508	Her2+/HR+	Moderately differentiated; Grade II	IV	46	0	22	Married (including common law)	Beam radiation	Yes	63	Alive	Alive or dead of other cause	Alive or dead due to cancer
5370092	47	White	2010	Left - origin of primary	504	Her2-/HR+	Moderately differentiated; Grade II	IIA	14	2	52	Married (including common law)	Radiation, NOS method or source not specified	Yes	63	Alive	Alive or dead of other cause	Alive or dead due to cancer
5370094	40	White	2010	Right - origin of primary	504	Her2-/HR+	Moderately differentiated; Grade II	IA	4	0	22	Married (including common law)	Beam radiation	No/Unknown	63	Alive	Alive or dead of other cause	Alive or dead due to cancer
5370135	42	White	2010	Left - origin of primary	504	Her2-/HR+	Moderately differentiated; Grade II	IA	15	0	22	Single (never married)	Beam radiation	No/Unknown	60	Dead	Dead (attributable to this cancer dx)	Alive or dead due to cancer
5370144	52	White	2010	Right - origin of primary	501	Her2-/HR+	Well differentiated; Grade I	IA	4	0	22	Single (never married)	Beam radiation	No/Unknown	68	Alive	Alive or dead of other cause	Alive or dead due to cancer
5370158	41	White	2010	Right - origin of primary	504	Her2-/HR+	Moderately differentiated; Grade II	IA	9	0	22	Married (including common law)	Beam radiation	No/Unknown	66	Alive	Alive or dead of other cause	Alive or dead due to cancer
5370168	47	Asian or Pacific Islander	2010	Right - origin of primary	509	Her2-/HR+	Well differentiated; Grade I	IA	9	0	51	Married (including common law)	None/Unknown	No/Unknown	71	Alive	Alive or dead of other cause	Alive or dead due to cancer
5370223	47	White	2010	Right - origin of primary	502	Her2-/HR+	Well differentiated; Grade I	IB	11	1	24	Married (including common law)	Beam radiation	Yes	71	Alive	Alive or dead of other cause	Alive or dead due to cancer
5370242	63	Asian or Pacific Islander	2010	Left - origin of primary	508	Her2-/HR+	Moderately differentiated; Grade II	IA	20	0	22	Married (including common law)	Beam radiation	No/Unknown	62	Alive	Alive or dead of other cause	Alive or dead due to cancer
5370257	76	Asian or Pacific Islander	2010	Right - origin of primary	508	Her2-/HR+	Moderately differentiated; Grade II	IA	10	0	22	Married (including common law)	Beam radiation	No/Unknown	62	Alive	Alive or dead of other cause	Alive or dead due to cancer
5370269	60	White	2010	Right - origin of primary	508	Her2-/HR+	Well differentiated; Grade I	IA	5	0	22	Single (never married)	Beam radiation	No/Unknown	70	Alive	Alive or dead of other cause	Alive or dead due to cancer
5370278	44	White	2010	Left - origin of primary	501	Her2-/HR+	Well differentiated; Grade I	IA	9	0	23	Divorced	Beam radiation	No/Unknown	68	Alive	Alive or dead of other cause	Alive or dead due to cancer
5370428	75	White	2010	Right - origin of primary	508	Triple Negative	Moderately differentiated; Grade II	IA	9	0	40	Married (including common law)	None/Unknown	No/Unknown	69	Alive	Alive or dead of other cause	Alive or dead due to cancer
5370496	62	White	2010	Right - origin of primary	508	Her2-/HR+	Moderately differentiated; Grade II	IA	9	0	20	Married (including common law)	Beam radiation	No/Unknown	63	Alive	Alive or dead of other cause	Alive or dead due to cancer
5370500	74	Asian or Pacific Islander	2010	Right - origin of primary	502	Her2-/HR+	Poorly differentiated; Grade III	IA	10	0	23	Married (including common law)	Beam radiation	No/Unknown	63	Alive	Alive or dead of other cause	Alive or dead due to cancer
5370503	79	White	2010	Left - origin of primary	508	Her2-/HR+	Moderately differentiated; Grade II	IA	16	0	22	Married (including common law)	Beam radiation	No/Unknown	62	Alive	Alive or dead of other cause	Alive or dead due to cancer
5370513	54	White	2010	Right - origin of primary	504	Her2-/HR+	Poorly differentiated; Grade III	IIA	32	0	23	Single (never married)	Beam radiation	Yes	66	Alive	Alive or dead of other cause	Alive or dead due to cancer
5370566	75	Asian or Pacific Islander	2010	Right - origin of primary	504	Her2-/HR+	Moderately differentiated; Grade II	IA	16	0	41	Single (never married)	None/Unknown	No/Unknown	63	Alive	Alive or dead of other cause	Alive or dead due to cancer
5370572	75	Asian or Pacific Islander	2010	Right - origin of primary	508	Her2-/HR+	Well differentiated; Grade I	IA	16	0	22	Married (including common law)	Beam radiation	No/Unknown	63	Alive	Alive or dead of other cause	Alive or dead due to cancer
5370578	73	White	2010	Right - origin of primary	505	Her2-/HR+	Well differentiated; Grade I	IIA	40	0	22	Single (never married)	Beam radiation	No/Unknown	63	Alive	Alive or dead of other cause	Alive or dead due to cancer
5370579	58	Asian or Pacific Islander	2010	Left - origin of primary	504	Triple Negative	Poorly differentiated; Grade III	IA	15	0	22	Married (including common law)	Beam radiation	Yes	63	Alive	Alive or dead of other cause	Alive or dead due to cancer
5370584	62	White	2010	Right - origin of primary	501	Her2-/HR+	Poorly differentiated; Grade III	IIB	24	1	22	Single (never married)	Beam radiation	Yes	29	Dead	Dead (attributable to this cancer dx)	Alive or dead due to cancer
5370592	59	White	2010	Left - origin of primary	504	Her2-/HR+	Moderately differentiated; Grade II	IA	11	0	22	Widowed	Beam radiation	Yes	63	Alive	Alive or dead of other cause	Alive or dead due to cancer
5370594	58	White	2010	Right - origin of primary	508	Her2-/HR+	Well differentiated; Grade I	IA	6	0	22	Married (including common law)	Beam radiation	No/Unknown	63	Alive	Alive or dead of other cause	Alive or dead due to cancer
5370601	49	White	2010	Right - origin of primary	502	Her2-/HR+	Moderately differentiated; Grade II	IA	17	0	22	Single (never married)	Beam radiation	No/Unknown	63	Alive	Alive or dead of other cause	Alive or dead due to cancer
5370606	40	White	2010	Left - origin of primary	502	Her2-/HR+	Poorly differentiated; Grade III	IIIC	110	4	44	Married (including common law)	Beam radiation	Yes	63	Alive	Alive or dead of other cause	Alive or dead due to cancer
5370636	68	White	2010	Right - origin of primary	502	Her2-/HR+	Well differentiated; Grade I	IA	11	0	22	Married (including common law)	Beam radiation	No/Unknown	62	Alive	Alive or dead of other cause	Alive or dead due to cancer
5370704	43	White	2010	Left - origin of primary	508	Her2-/HR+	Moderately differentiated; Grade II	IIA	15	1	51	Married (including common law)	None/Unknown	Yes	61	Alive	Alive or dead of other cause	Alive or dead due to cancer
5370725	73	White	2010	Left - origin of primary	503	Her2-/HR+	Well differentiated; Grade I	IA	6	0	22	Widowed	Beam radiation	No/Unknown	63	Alive	Alive or dead of other cause	Alive or dead due to cancer
5370752	51	Black	2010	Left - origin of primary	504	Her2-/HR+	Moderately differentiated; Grade II	IA	13	0	22	Divorced	Beam radiation	No/Unknown	62	Alive	Alive or dead of other cause	Alive or dead due to cancer
5370753	37	Asian or Pacific Islander	2010	Left - origin of primary	505	Triple Negative	Poorly differentiated; Grade III	IIA	26	0	22	Single (never married)	Beam radiation	No/Unknown	62	Alive	Alive or dead of other cause	Alive or dead due to cancer
5370791	58	Asian or Pacific Islander	2010	Right - origin of primary	504	Her2-/HR+	Moderately differentiated; Grade II	IIA	29	0	22	Married (including common law)	Beam radiation	No/Unknown	61	Alive	Alive or dead of other cause	Alive or dead due to cancer
5370806	58	Asian or Pacific Islander	2010	Left - origin of primary	504	Her2-/HR+	Well differentiated; Grade I	IA	9	0	41	Married (including common law)	None/Unknown	Yes	62	Alive	Alive or dead of other cause	Alive or dead due to cancer
5370842	52	White	2010	Left - origin of primary	505	Her2-/HR+	Moderately differentiated; Grade II	IA	5	0	24	Married (including common law)	Beam radiation	No/Unknown	71	Alive	Alive or dead of other cause	Alive or dead due to cancer
5370844	59	White	2010	Right - origin of primary	508	Her2-/HR+	Moderately differentiated; Grade II	IA	14	0	20	Married (including common law)	Beam radiation	No/Unknown	68	Alive	Alive or dead of other cause	Alive or dead due to cancer
5370847	58	Asian or Pacific Islander	2010	Left - origin of primary	508	Her2-/HR+	Moderately differentiated; Grade II	IIIA	23	4	20	Married (including common law)	Beam radiation	Yes	22	Dead	Dead (attributable to this cancer dx)	Alive or dead due to cancer
5370849	58	White	2010	Right - origin of primary	504	Her2+/HR-	Poorly differentiated; Grade III	IIA	16	1	22	Married (including common law)	Beam radiation	Yes	71	Alive	Alive or dead of other cause	Alive or dead due to cancer
5370869	29	White	2010	Left - origin of primary	508	Her2+/HR+	Moderately differentiated; Grade II	IA	3	0	47	Married (including common law)	None/Unknown	No/Unknown	71	Alive	Alive or dead of other cause	Alive or dead due to cancer
5370885	62	Asian or Pacific Islander	2010	Right - origin of primary	503	Her2-/HR+	Poorly differentiated; Grade III	IA	8	0	22	Married (including common law)	Beam radiation	No/Unknown	63	Alive	Alive or dead of other cause	Alive or dead due to cancer
5370920	64	White	2010	Left - origin of primary	504	Her2-/HR+	Poorly differentiated; Grade III	IA	1	0	22	Married (including common law)	Beam radiation	No/Unknown	61	Alive	Alive or dead of other cause	Alive or dead due to cancer
5370947	59	White	2010	Left - origin of primary	501	Her2-/HR+	Well differentiated; Grade I	IA	14	0	22	Widowed	Beam radiation	No/Unknown	63	Alive	Alive or dead of other cause	Alive or dead due to cancer
5371016	64	White	2010	Right - origin of primary	504	Her2-/HR+	Moderately differentiated; Grade II	IA	2	0	41	Single (never married)	None/Unknown	No/Unknown	62	Alive	Alive or dead of other cause	Alive or dead due to cancer
5371025	51	White	2010	Left - origin of primary	504	Her2-/HR+	Moderately differentiated; Grade II	IA	7	0	22	Married (including common law)	Beam radiation	No/Unknown	62	Alive	Alive or dead of other cause	Alive or dead due to cancer
5371026	66	Asian or Pacific Islander	2010	Right - origin of primary	504	Her2-/HR+	Poorly differentiated; Grade III	IA	8	0	23	Married (including common law)	Beam radiation	No/Unknown	62	Alive	Alive or dead of other cause	Alive or dead due to cancer
5371028	39	White	2010	Left - origin of primary	505	Her2-/HR+	Poorly differentiated; Grade III	IIA	14	2	42	Married (including common law)	Beam radiation	Yes	62	Alive	Alive or dead of other cause	Alive or dead due to cancer
5371057	42	White	2010	Left - origin of primary	504	Her2-/HR+	Well differentiated; Grade I	IIB	48	1	44	Divorced	None/Unknown	Yes	64	Alive	Alive or dead of other cause	Alive or dead due to cancer
5371073	52	White	2010	Right - origin of primary	504	Her2-/HR+	Moderately differentiated; Grade II	IIA	18	1	22	Married (including common law)	Beam radiation	Yes	62	Alive	Alive or dead of other cause	Alive or dead due to cancer
5371090	56	Asian or Pacific Islander	2010	Left - origin of primary	508	Her2-/HR+	Well differentiated; Grade I	IA	7	0	46	Single (never married)	None/Unknown	No/Unknown	68	Alive	Alive or dead of other cause	Alive or dead due to cancer
5371099	46	White	2010	Right - origin of primary	504	Her2-/HR+	Poorly differentiated; Grade III	IA	18	0	75	Married (including common law)	Beam radiation	Yes	70	Alive	Alive or dead of other cause	Alive or dead due to cancer
5371101	70	White	2010	Right - origin of primary	504	Her2+/HR-	Poorly differentiated; Grade III	IA	15	0	41	Divorced	None/Unknown	Yes	69	Alive	Alive or dead of other cause	Alive or dead due to cancer
5371107	48	White	2010	Right - origin of primary	503	Her2-/HR+	Poorly differentiated; Grade III	IIB	32	3	56	Married (including common law)	Beam radiation	Yes	67	Alive	Alive or dead of other cause	Alive or dead due to cancer
5371109	64	White	2010	Right - origin of primary	503	Triple Negative	Poorly differentiated; Grade III	IA	9	0	56	Single (never married)	None/Unknown	Yes	70	Alive	N/A not first tumor	N/A not first tumor
5371110	65	White	2010	Right - origin of primary	508	Her2-/HR+	Well differentiated; Grade I	IIA	20	2	22	Married (including common law)	Beam radiation	No/Unknown	69	Alive	Alive or dead of other cause	Alive or dead due to cancer
5371113	55	White	2010	Right - origin of primary	504	Triple Negative	Poorly differentiated; Grade III	IIA	35	0	75	Married (including common law)	None/Unknown	Yes	40	Dead	Dead (attributable to this cancer dx)	Alive or dead due to cancer
5371243	45	White	2010	Left - origin of primary	509	Her2-/HR+	Well differentiated; Grade I	IA	3	0	46	Married (including common law)	None/Unknown	No/Unknown	62	Alive	Alive or dead of other cause	Alive or dead due to cancer
5371275	57	Asian or Pacific Islander	2010	Left - origin of primary	504	Her2+/HR-	Poorly differentiated; Grade III	IIIC	35	4	20	Married (including common law)	Beam radiation	Yes	62	Alive	Alive or dead of other cause	Alive or dead due to cancer
5371289	68	American Indian/Alaska Native	2010	Left - origin of primary	508	Her2-/HR+	Well differentiated; Grade I	IA	15	0	41	Married (including common law)	None/Unknown	No/Unknown	62	Alive	Alive or dead of other cause	Alive or dead due to cancer
5371296	66	White	2010	Left - origin of primary	509	Her2-/HR+	Moderately differentiated; Grade II	IIA	34	0	20	Divorced	Beam radiation	No/Unknown	63	Alive	Alive or dead of other cause	Alive or dead due to cancer
5371305	77	White	2010	Right - origin of primary	505	Her2-/HR+	Moderately differentiated; Grade II	IIB	55	0	22	Divorced	Beam radiation	Yes	62	Alive	Alive or dead of other cause	Alive or dead due to cancer
5371310	47	White	2010	Right - origin of primary	504	Her2-/HR+	Moderately differentiated; Grade II	IIA	30	0	23	Married (including common law)	Beam radiation	No/Unknown	62	Alive	Alive or dead of other cause	Alive or dead due to cancer
5371313	56	White	2010	Right - origin of primary	502	Her2-/HR+	Moderately differentiated; Grade II	IA	5	0	23	Married (including common law)	Beam radiation	No/Unknown	62	Alive	Alive or dead of other cause	Alive or dead due to cancer
5371336	50	White	2010	Left - origin of primary	502	Her2-/HR+	Moderately differentiated; Grade II	IA	18	0	20	Single (never married)	Beam radiation	Yes	62	Alive	Alive or dead of other cause	Alive or dead due to cancer
5371345	46	White	2010	Right - origin of primary	502	Her2-/HR+	Well differentiated; Grade I	IA	11	0	21	Married (including common law)	Beam radiation	No/Unknown	62	Alive	Alive or dead of other cause	Alive or dead due to cancer
5371362	50	Asian or Pacific Islander	2010	Right - origin of primary	504	Her2-/HR+	Well differentiated; Grade I	IIA	21	0	22	Divorced	Beam radiation	No/Unknown	62	Alive	Alive or dead of other cause	Alive or dead due to cancer
5371392	60	White	2010	Right - origin of primary	503	Her2-/HR+	Moderately differentiated; Grade II	IA	1	0	23	Married (including common law)	Beam radiation	No/Unknown	68	Alive	Alive or dead of other cause	Alive or dead due to cancer
5371419	52	White	2010	Right - origin of primary	502	Her2-/HR+	Moderately differentiated; Grade II	IA	13	0	45	Married (including common law)	None/Unknown	No/Unknown	65	Alive	N/A not first tumor	N/A not first tumor
5371493	67	Asian or Pacific Islander	2010	Right - origin of primary	505	Her2+/HR+	Poorly differentiated; Grade III	IIA	33	0	41	Widowed	None/Unknown	Yes	66	Alive	Alive or dead of other cause	Alive or dead due to cancer
5371512	52	White	2010	Left - origin of primary	504	Her2-/HR+	Moderately differentiated; Grade II	IA	17	0	22	Married (including common law)	Beam radiation	No/Unknown	59	Alive	Alive or dead of other cause	Alive or dead due to cancer
5371526	62	White	2010	Right - origin of primary	504	Her2+/HR+	Well differentiated; Grade I	IIIB	34	0	52	Divorced	Beam radiation	Yes	62	Alive	Alive or dead of other cause	Alive or dead due to cancer
5371650	57	Asian or Pacific Islander	2010	Right - origin of primary	508	Her2-/HR+	Moderately differentiated; Grade II	IA	2	0	40	Married (including common law)	None/Unknown	No/Unknown	65	Alive	N/A not first tumor	N/A not first tumor
5371665	72	White	2010	Left - origin of primary	508	Her2-/HR+	Well differentiated; Grade I	IA	6	0	22	Married (including common law)	Beam radiation	No/Unknown	64	Alive	Alive or dead of other cause	Alive or dead due to cancer
5371706	33	Asian or Pacific Islander	2010	Right - origin of primary	504	Her2-/HR+	Moderately differentiated; Grade II	IA	20	0	23	Single (never married)	Beam radiation	No/Unknown	65	Alive	Alive or dead of other cause	Alive or dead due to cancer
5371730	66	White	2010	Right - origin of primary	505	Her2-/HR+	Moderately differentiated; Grade II	IA	10	0	22	Married (including common law)	Radioactive implants	No/Unknown	62	Alive	Alive or dead of other cause	Alive or dead due to cancer
5371733	53	Asian or Pacific Islander	2010	Right - origin of primary	504	Her2-/HR+	Moderately differentiated; Grade II	IIA	22	0	22	Divorced	Beam radiation	No/Unknown	61	Alive	Alive or dead of other cause	Alive or dead due to cancer
5371741	46	White	2010	Left - origin of primary	504	Her2-/HR+	Well differentiated; Grade I	IIA	40	0	21	Single (never married)	Beam radiation	Yes	61	Alive	Alive or dead of other cause	Alive or dead due to cancer
5371870	42	Asian or Pacific Islander	2010	Right - origin of primary	508	Triple Negative	Poorly differentiated; Grade III	IA	20	0	22	Married (including common law)	Beam radiation	Yes	67	Alive	Alive or dead of other cause	Alive or dead due to cancer
5371940	67	White	2010	Right - origin of primary	504	Her2-/HR+	Well differentiated; Grade I	IIA	36	0	22	Single (never married)	Beam radiation	No/Unknown	61	Alive	Alive or dead of other cause	Alive or dead due to cancer
5371945	60	White	2010	Left - origin of primary	508	Triple Negative	Poorly differentiated; Grade III	IIA	35	0	22	Widowed	Beam radiation	Yes	58	Dead	Alive or dead of other cause	Dead (attributable to causes other than this cancer dx)
5371966	75	Black	2010	Left - origin of primary	506	Her2-/HR+	Moderately differentiated; Grade II	IIA	7	1	51	Widowed	None/Unknown	No/Unknown	68	Alive	Alive or dead of other cause	Alive or dead due to cancer
5372120	64	White	2010	Left - origin of primary	508	Her2-/HR+	Moderately differentiated; Grade II	IB	10	1	22	Married (including common law)	None/Unknown	Yes	59	Dead	Alive or dead of other cause	Dead (attributable to causes other than this cancer dx)
5372153	49	Asian or Pacific Islander	2010	Left - origin of primary	504	Her2+/HR-	Undifferentiated; anaplastic; Grade IV	IA	20	0	51	Married (including common law)	None/Unknown	No/Unknown	63	Alive	Alive or dead of other cause	Alive or dead due to cancer
5372154	69	Asian or Pacific Islander	2010	Right - origin of primary	505	Her2-/HR+	Moderately differentiated; Grade II	IA	14	0	51	Widowed	None/Unknown	No/Unknown	62	Alive	Alive or dead of other cause	Alive or dead due to cancer
5372159	72	Asian or Pacific Islander	2010	Right - origin of primary	502	Her2-/HR+	Well differentiated; Grade I	IA	4	0	52	Married (including common law)	None/Unknown	No/Unknown	45	Dead	Alive or dead of other cause	Dead (attributable to causes other than this cancer dx)
5372163	67	Asian or Pacific Islander	2010	Right - origin of primary	504	Her2-/HR+	Moderately differentiated; Grade II	IA	7	0	51	Married (including common law)	None/Unknown	No/Unknown	63	Alive	Alive or dead of other cause	Alive or dead due to cancer
5372273	79	White	2010	Right - origin of primary	504	Her2-/HR+	Moderately differentiated; Grade II	IA	10	0	22	Married (including common law)	Beam radiation	No/Unknown	40	Dead	Alive or dead of other cause	Dead (attributable to causes other than this cancer dx)
5372284	63	White	2010	Left - origin of primary	504	Her2-/HR+	Moderately differentiated; Grade II	IA	18	0	24	Married (including common law)	Beam radiation	No/Unknown	63	Alive	Alive or dead of other cause	Alive or dead due to cancer
5372293	70	White	2010	Right - origin of primary	509	Her2-/HR+	Moderately differentiated; Grade II	IIIA	26	9	41	Married (including common law)	None/Unknown	Yes	66	Alive	Alive or dead of other cause	Alive or dead due to cancer
5372310	79	White	2010	Left - origin of primary	509	Her2-/HR+	Moderately differentiated; Grade II	IA	12	0	22	Married (including common law)	Beam radiation	No/Unknown	70	Alive	Alive or dead of other cause	Alive or dead due to cancer
5372311	74	White	2010	Right - origin of primary	508	Her2-/HR+	Moderately differentiated; Grade II	IA	3	0	23	Married (including common law)	Beam radiation	No/Unknown	69	Alive	Alive or dead of other cause	Alive or dead due to cancer
5372349	67	White	2010	Left - origin of primary	504	Her2-/HR+	Moderately differentiated; Grade II	IA	8	0	22	Divorced	Beam radiation	No/Unknown	63	Alive	Alive or dead of other cause	Alive or dead due to cancer
5372375	61	Asian or Pacific Islander	2010	Right - origin of primary	508	Her2-/HR+	Moderately differentiated; Grade II	IA	12	0	23	Single (never married)	Beam radiation	No/Unknown	71	Alive	Alive or dead of other cause	Alive or dead due to cancer
5372385	73	White	2010	Left - origin of primary	508	Her2-/HR+	Well differentiated; Grade I	IA	6	0	22	Married (including common law)	None/Unknown	No/Unknown	63	Alive	Alive or dead of other cause	Alive or dead due to cancer
5372388	62	White	2010	Left - origin of primary	508	Her2-/HR+	Moderately differentiated; Grade II	IA	17	0	22	Married (including common law)	Beam radiation	No/Unknown	63	Alive	Alive or dead of other cause	Alive or dead due to cancer
5372443	59	White	2010	Left - origin of primary	509	Her2-/HR+	Moderately differentiated; Grade II	IIIA	21	5	51	Divorced	Beam radiation	Yes	63	Alive	Alive or dead of other cause	Alive or dead due to cancer
5372453	63	White	2010	Right - origin of primary	509	Her2+/HR+	Poorly differentiated; Grade III	IIIC	120	10	51	Married (including common law)	Beam radiation	Yes	20	Dead	Alive or dead of other cause	Dead (attributable to causes other than this cancer dx)
5372488	55	White	2010	Right - origin of primary	508	Her2-/HR+	Moderately differentiated; Grade II	IA	15	0	22	Single (never married)	Beam radiation	No/Unknown	62	Alive	Alive or dead of other cause	Alive or dead due to cancer
5372502	63	White	2010	Left - origin of primary	502	Her2-/HR+	Well differentiated; Grade I	IA	13	0	23	Married (including common law)	None/Unknown	No/Unknown	69	Alive	Alive or dead of other cause	Alive or dead due to cancer
5372510	60	White	2010	Left - origin of primary	504	Her2-/HR+	Poorly differentiated; Grade III	IIIB	28	16	52	Married (including common law)	None/Unknown	Yes	24	Dead	Dead (attributable to this cancer dx)	Alive or dead due to cancer
5372532	50	White	2010	Right - origin of primary	508	Her2-/HR+	Moderately differentiated; Grade II	IIA	15	1	22	Married (including common law)	Beam radiation	No/Unknown	62	Alive	Alive or dead of other cause	Alive or dead due to cancer
5372572	71	White	2010	Right - origin of primary	509	Her2-/HR+	Moderately differentiated; Grade II	IIB	35	1	41	Married (including common law)	Beam radiation	Yes	66	Alive	Alive or dead of other cause	Alive or dead due to cancer
5372573	67	Black	2010	Left - origin of primary	504	Her2-/HR+	Moderately differentiated; Grade II	IIA	21	0	45	Separated	None/Unknown	No/Unknown	61	Alive	Alive or dead of other cause	Alive or dead due to cancer
5372574	53	White	2010	Right - origin of primary	505	Her2-/HR+	Moderately differentiated; Grade II	IA	15	0	22	Single (never married)	Beam radiation	No/Unknown	62	Alive	Alive or dead of other cause	Alive or dead due to cancer
5372577	48	White	2010	Right - origin of primary	505	Triple Negative	Poorly differentiated; Grade III	IIA	30	0	48	Married (including common law)	None/Unknown	Yes	14	Dead	Dead (attributable to this cancer dx)	Alive or dead due to cancer
5372596	66	White	2010	Right - origin of primary	508	Her2-/HR+	Moderately differentiated; Grade II	IIA	20	1	23	Married (including common law)	Beam radiation	Yes	62	Alive	Alive or dead of other cause	Alive or dead due to cancer
5372598	61	White	2010	Left - origin of primary	504	Her2-/HR+	Moderately differentiated; Grade II	IB	15	1	22	Widowed	Beam radiation	No/Unknown	62	Alive	Alive or dead of other cause	Alive or dead due to cancer
5372611	59	Asian or Pacific Islander	2010	Left - origin of primary	508	Her2-/HR+	Moderately differentiated; Grade II	IA	18	0	23	Married (including common law)	Beam radiation	No/Unknown	61	Alive	Alive or dead of other cause	Alive or dead due to cancer
5372612	50	White	2010	Left - origin of primary	502	Her2-/HR+	Moderately differentiated; Grade II	IIIA	50	9	51	Married (including common law)	Beam radiation	Yes	62	Alive	Alive or dead of other cause	Alive or dead due to cancer
5372614	27	White	2010	Left - origin of primary	501	Her2-/HR+	Moderately differentiated; Grade II	IIA	16	2	58	Married (including common law)	None/Unknown	Yes	62	Alive	Alive or dead of other cause	Alive or dead due to cancer
5372616	44	Asian or Pacific Islander	2010	Left - origin of primary	504	Her2-/HR+	Moderately differentiated; Grade II	IIA	30	0	22	Single (never married)	Beam radiation	Yes	61	Alive	Alive or dead of other cause	Alive or dead due to cancer
5372619	56	Asian or Pacific Islander	2010	Left - origin of primary	504	Her2-/HR+	Poorly differentiated; Grade III	IA	2	0	22	Married (including common law)	Beam radiation	No/Unknown	60	Alive	Alive or dead of other cause	Alive or dead due to cancer
5372620	46	White	2010	Left - origin of primary	502	Her2-/HR+	Well differentiated; Grade I	IA	16	0	23	Single (never married)	Beam radiation	Yes	69	Alive	Alive or dead of other cause	Alive or dead due to cancer
5372621	53	White	2010	Right - origin of primary	504	Her2-/HR+	Well differentiated; Grade I	IA	5	0	22	Married (including common law)	Beam radiation	No/Unknown	61	Alive	Alive or dead of other cause	Alive or dead due to cancer
5372624	38	White	2010	Left - origin of primary	504	Triple Negative	Poorly differentiated; Grade III	IIB	25	2	23	Single (never married)	Beam radiation	Yes	51	Alive	Alive or dead of other cause	Alive or dead due to cancer
5372645	71	White	2010	Right - origin of primary	508	Her2-/HR+	Moderately differentiated; Grade II	IA	20	0	23	Widowed	Beam radiation	No/Unknown	62	Alive	Alive or dead of other cause	Alive or dead due to cancer
5372655	32	White	2010	Left - origin of primary	508	Her2-/HR+	Moderately differentiated; Grade II	IA	20	0	22	Single (never married)	Beam radiation	Yes	61	Alive	Alive or dead of other cause	Alive or dead due to cancer
5372663	55	White	2010	Left - origin of primary	504	Triple Negative	Moderately differentiated; Grade II	IIB	21	2	22	Married (including common law)	Beam radiation	Yes	61	Alive	Alive or dead of other cause	Alive or dead due to cancer
5372674	63	White	2010	Left - origin of primary	504	Her2-/HR+	Well differentiated; Grade I	IA	10	0	22	Divorced	Beam radiation	No/Unknown	61	Alive	Alive or dead of other cause	Alive or dead due to cancer
5372677	71	White	2010	Right - origin of primary	508	Her2-/HR+	Moderately differentiated; Grade II	IA	12	0	23	Widowed	Beam radiation	No/Unknown	61	Alive	Alive or dead of other cause	Alive or dead due to cancer
5372721	74	Asian or Pacific Islander	2010	Left - origin of primary	501	Her2-/HR+	Well differentiated; Grade I	IIA	22	0	51	Married (including common law)	None/Unknown	No/Unknown	65	Alive	Alive or dead of other cause	Alive or dead due to cancer
5372722	71	White	2010	Right - origin of primary	504	Her2-/HR+	Moderately differentiated; Grade II	IIA	21	0	20	Single (never married)	None/Unknown	No/Unknown	69	Alive	Alive or dead of other cause	Alive or dead due to cancer
5372728	50	White	2010	Right - origin of primary	502	Her2-/HR+	Well differentiated; Grade I	IA	15	0	20	Single (never married)	Beam radiation	No/Unknown	64	Alive	Alive or dead of other cause	Alive or dead due to cancer
5372771	56	White	2010	Left - origin of primary	501	Her2-/HR+	Poorly differentiated; Grade III	IIA	44	0	22	Married (including common law)	Beam radiation	Yes	63	Alive	Alive or dead of other cause	Alive or dead due to cancer
5372774	50	White	2010	Left - origin of primary	504	Her2-/HR+	Poorly differentiated; Grade III	IIIA	70	5	50	Married (including common law)	Beam radiation	Yes	61	Alive	Alive or dead of other cause	Alive or dead due to cancer
5372777	68	White	2010	Right - origin of primary	502	Her2-/HR+	Well differentiated; Grade I	IA	13	0	20	Married (including common law)	Beam radiation	No/Unknown	61	Alive	Alive or dead of other cause	Alive or dead due to cancer
5372862	47	White	2010	Right - origin of primary	504	Her2-/HR+	Poorly differentiated; Grade III	IIA	37	0	22	Single (never married)	Beam radiation	Yes	68	Alive	Alive or dead of other cause	Alive or dead due to cancer
5373062	50	Asian or Pacific Islander	2010	Right - origin of primary	504	Her2-/HR+	Moderately differentiated; Grade II	IA	9	0	43	Married (including common law)	None/Unknown	No/Unknown	71	Alive	Alive or dead of other cause	Alive or dead due to cancer
5373066	52	Asian or Pacific Islander	2010	Right - origin of primary	508	Her2-/HR+	Moderately differentiated; Grade II	IIIA	54	3	41	Single (never married)	Radiation, NOS method or source not specified	Yes	67	Alive	Alive or dead of other cause	Alive or dead due to cancer
5373077	66	White	2010	Left - origin of primary	502	Her2-/HR+	Moderately differentiated; Grade II	IA	17	0	23	Married (including common law)	Beam radiation	No/Unknown	64	Alive	Alive or dead of other cause	Alive or dead due to cancer
5373102	71	Black	2010	Right - origin of primary	508	Her2-/HR+	Well differentiated; Grade I	IIB	21	1	22	Widowed	Beam radiation	Yes	62	Alive	Alive or dead of other cause	Alive or dead due to cancer
5373188	61	White	2010	Left - origin of primary	502	Her2-/HR+	Moderately differentiated; Grade II	IA	9	0	22	Married (including common law)	Beam radiation	No/Unknown	61	Alive	Alive or dead of other cause	Alive or dead due to cancer
5373194	57	Asian or Pacific Islander	2010	Left - origin of primary	502	Her2-/HR+	Moderately differentiated; Grade II	IA	8	0	23	Married (including common law)	Beam radiation	No/Unknown	61	Alive	Alive or dead of other cause	Alive or dead due to cancer
5373333	33	Asian or Pacific Islander	2010	Right - origin of primary	503	Her2-/HR+	Poorly differentiated; Grade III	IA	10	0	51	Married (including common law)	None/Unknown	Yes	63	Alive	Alive or dead of other cause	Alive or dead due to cancer
5373340	41	Asian or Pacific Islander	2010	Right - origin of primary	504	Her2+/HR-	Moderately differentiated; Grade II	IA	13	0	23	Married (including common law)	None/Unknown	Yes	64	Alive	Alive or dead of other cause	Alive or dead due to cancer
5373462	50	White	2010	Left - origin of primary	501	Her2+/HR-	Poorly differentiated; Grade III	IIB	24	1	22	Married (including common law)	Beam radiation	Yes	63	Alive	Alive or dead of other cause	Alive or dead due to cancer
5373529	72	White	2010	Right - origin of primary	508	Triple Negative	Poorly differentiated; Grade III	IIA	25	0	22	Widowed	Beam radiation	Yes	61	Alive	Alive or dead of other cause	Alive or dead due to cancer
5373560	44	Asian or Pacific Islander	2010	Right - origin of primary	508	Her2-/HR+	Well differentiated; Grade I	IA	6	0	42	Married (including common law)	None/Unknown	No/Unknown	62	Alive	Alive or dead of other cause	Alive or dead due to cancer
5373568	70	Asian or Pacific Islander	2010	Left - origin of primary	501	Her2-/HR+	Moderately differentiated; Grade II	IA	6	0	41	Divorced	None/Unknown	No/Unknown	61	Alive	Alive or dead of other cause	Alive or dead due to cancer
5373639	60	White	2010	Right - origin of primary	501	Her2-/HR+	Well differentiated; Grade I	IA	6	0	23	Single (never married)	Beam radiation	No/Unknown	26	Dead	Dead (attributable to this cancer dx)	Alive or dead due to cancer
5373654	59	White	2010	Left - origin of primary	508	Her2-/HR+	Moderately differentiated; Grade II	IA	10	0	22	Divorced	Beam radiation	No/Unknown	64	Alive	Alive or dead of other cause	Alive or dead due to cancer
5373689	71	Asian or Pacific Islander	2010	Left - origin of primary	508	Her2-/HR+	Well differentiated; Grade I	IB	11	1	23	Single (never married)	Beam radiation	No/Unknown	70	Alive	Alive or dead of other cause	Alive or dead due to cancer
5373700	62	White	2010	Left - origin of primary	505	Her2-/HR+	Moderately differentiated; Grade II	IA	15	0	23	Single (never married)	Beam radiation	No/Unknown	66	Alive	Alive or dead of other cause	Alive or dead due to cancer
5373702	50	Asian or Pacific Islander	2010	Left - origin of primary	504	Her2-/HR+	Poorly differentiated; Grade III	IIB	27	1	30	Married (including common law)	Beam radiation	Yes	64	Alive	Alive or dead of other cause	Alive or dead due to cancer
5373771	62	White	2010	Right - origin of primary	505	Her2-/HR+	Moderately differentiated; Grade II	IIIA	22	4	22	Widowed	Beam radiation	Yes	61	Alive	Alive or dead of other cause	Alive or dead due to cancer
5373780	32	Asian or Pacific Islander	2010	Left - origin of primary	504	Her2-/HR+	Moderately differentiated; Grade II	IA	10	0	23	Single (never married)	Beam radiation	Yes	61	Alive	Alive or dead of other cause	Alive or dead due to cancer
5373783	68	White	2010	Left - origin of primary	508	Her2-/HR+	Well differentiated; Grade I	IA	10	0	22	Separated	Beam radiation	No/Unknown	63	Alive	Alive or dead of other cause	Alive or dead due to cancer
5373827	48	White	2010	Left - origin of primary	504	Her2-/HR+	Well differentiated; Grade I	IA	13	0	22	Married (including common law)	Beam radiation	No/Unknown	70	Alive	Alive or dead of other cause	Alive or dead due to cancer
5373906	47	White	2010	Right - origin of primary	504	Triple Negative	Poorly differentiated; Grade III	IIB	45	0	41	Divorced	None/Unknown	Yes	69	Alive	Alive or dead of other cause	Alive or dead due to cancer
5373907	61	White	2010	Left - origin of primary	504	Her2-/HR+	Well differentiated; Grade I	IIB	80	0	40	Divorced	Beam radiation	No/Unknown	70	Alive	Alive or dead of other cause	Alive or dead due to cancer
5373925	58	White	2010	Left - origin of primary	508	Her2+/HR+	Poorly differentiated; Grade III	IIIC	120	11	42	Single (never married)	Beam radiation	Yes	60	Dead	Dead (attributable to this cancer dx)	Alive or dead due to cancer
5373928	40	White	2010	Right - origin of primary	502	Her2+/HR+	Poorly differentiated; Grade III	IIIA	50	6	22	Single (never married)	Beam radiation	Yes	66	Alive	Alive or dead of other cause	Alive or dead due to cancer
5373931	46	Black	2010	Left - origin of primary	509	Her2+/HR+	Moderately differentiated; Grade II	IIIA	60	6	51	Married (including common law)	Beam radiation	Yes	67	Alive	Alive or dead of other cause	Alive or dead due to cancer
5373981	48	White	2010	Left - origin of primary	504	Her2-/HR+	Well differentiated; Grade I	IIB	45	1	41	Married (including common law)	None/Unknown	Yes	63	Alive	Alive or dead of other cause	Alive or dead due to cancer
5373999	49	White	2010	Left - origin of primary	504	Her2-/HR+	Moderately differentiated; Grade II	IA	16	0	48	Divorced	None/Unknown	Yes	62	Alive	Alive or dead of other cause	Alive or dead due to cancer
5374049	70	White	2010	Right - origin of primary	504	Her2-/HR+	Moderately differentiated; Grade II	IIA	8	2	22	Married (including common law)	Beam radiation	No/Unknown	62	Alive	Alive or dead of other cause	Alive or dead due to cancer
5374067	46	Asian or Pacific Islander	2010	Right - origin of primary	509	Triple Negative	Poorly differentiated; Grade III	IIIC	80	13	51	Married (including common law)	Beam radiation	Yes	9	Dead	Dead (attributable to this cancer dx)	Alive or dead due to cancer
5374077	49	White	2010	Right - origin of primary	505	Her2-/HR+	Poorly differentiated; Grade III	IIIA	21	6	58	Married (including common law)	Beam radiation	Yes	62	Alive	Alive or dead of other cause	Alive or dead due to cancer
5374124	70	Asian or Pacific Islander	2010	Left - origin of primary	500	Her2-/HR+	Moderately differentiated; Grade II	IIA	25	0	51	Widowed	Beam radiation	No/Unknown	61	Alive	Alive or dead of other cause	Alive or dead due to cancer
5374148	63	Asian or Pacific Islander	2010	Right - origin of primary	502	Her2-/HR+	Moderately differentiated; Grade II	IIIA	35	5	51	Single (never married)	Beam radiation	Yes	61	Alive	Alive or dead of other cause	Alive or dead due to cancer
5374154	61	Asian or Pacific Islander	2010	Right - origin of primary	508	Her2-/HR+	Well differentiated; Grade I	IIA	30	0	22	Married (including common law)	Beam radiation	No/Unknown	44	Alive	Alive or dead of other cause	Alive or dead due to cancer
5374172	67	Asian or Pacific Islander	2010	Left - origin of primary	502	Her2-/HR+	Poorly differentiated; Grade III	IIA	24	0	23	Married (including common law)	Beam radiation	No/Unknown	60	Alive	N/A not first tumor	N/A not first tumor
5374174	68	Asian or Pacific Islander	2010	Right - origin of primary	502	Her2-/HR+	Moderately differentiated; Grade II	IA	17	0	21	Married (including common law)	Beam radiation	No/Unknown	38	Alive	Alive or dead of other cause	Alive or dead due to cancer
5374201	51	White	2010	Left - origin of primary	504	Her2-/HR+	Moderately differentiated; Grade II	IA	17	0	42	Married (including common law)	None/Unknown	No/Unknown	63	Alive	Alive or dead of other cause	Alive or dead due to cancer
5374221	30	Asian or Pacific Islander	2010	Left - origin of primary	508	Her2+/HR+	Poorly differentiated; Grade III	IA	16	0	44	Married (including common law)	None/Unknown	Yes	65	Alive	Alive or dead of other cause	Alive or dead due to cancer
5374231	43	Asian or Pacific Islander	2010	Right - origin of primary	508	Her2+/HR-	Poorly differentiated; Grade III	IIB	32	0	22	Married (including common law)	Beam radiation	Yes	61	Alive	Alive or dead of other cause	Alive or dead due to cancer
5374235	61	White	2010	Left - origin of primary	505	Her2-/HR+	Moderately differentiated; Grade II	IIB	32	3	52	Married (including common law)	None/Unknown	Yes	51	Dead	Alive or dead of other cause	Dead (attributable to causes other than this cancer dx)
5374257	63	White	2010	Left - origin of primary	504	Her2-/HR+	Moderately differentiated; Grade II	IIB	28	1	20	Married (including common law)	Beam radiation	Yes	58	Dead	Dead (attributable to this cancer dx)	Alive or dead due to cancer
5374304	35	White	2010	Right - origin of primary	504	Her2-/HR+	Poorly differentiated; Grade III	IIIA	36	7	45	Married (including common law)	Beam radiation	Yes	61	Alive	Alive or dead of other cause	Alive or dead due to cancer
5374312	48	White	2010	Right - origin of primary	503	Her2-/HR+	Well differentiated; Grade I	IIA	17	1	22	Single (never married)	Beam radiation	Yes	61	Alive	Alive or dead of other cause	Alive or dead due to cancer
5374316	71	Asian or Pacific Islander	2010	Left - origin of primary	508	Her2-/HR+	Poorly differentiated; Grade III	IIB	22	2	50	Single (never married)	None/Unknown	Yes	61	Alive	Alive or dead of other cause	Alive or dead due to cancer
5374333	72	White	2010	Left - origin of primary	504	Her2-/HR+	Well differentiated; Grade I	IA	10	0	20	Separated	Beam radiation	No/Unknown	61	Alive	Alive or dead of other cause	Alive or dead due to cancer
5374337	50	White	2010	Right - origin of primary	502	Her2-/HR+	Moderately differentiated; Grade II	IA	10	0	23	Single (never married)	Beam radiation	No/Unknown	61	Alive	Alive or dead of other cause	Alive or dead due to cancer
5374395	75	Asian or Pacific Islander	2010	Left - origin of primary	508	Her2-/HR+	Moderately differentiated; Grade II	IA	16	0	22	Single (never married)	Beam radiation	No/Unknown	60	Alive	Alive or dead of other cause	Alive or dead due to cancer
5374400	54	White	2010	Left - origin of primary	508	Her2+/HR+	Moderately differentiated; Grade II	IA	12	0	45	Separated	None/Unknown	Yes	60	Alive	Alive or dead of other cause	Alive or dead due to cancer
5374432	53	Asian or Pacific Islander	2010	Left - origin of primary	509	Her2+/HR-	Poorly differentiated; Grade III	IA	3	0	53	Married (including common law)	None/Unknown	Yes	63	Alive	Alive or dead of other cause	Alive or dead due to cancer
5374486	69	Asian or Pacific Islander	2010	Right - origin of primary	502	Her2-/HR+	Well differentiated; Grade I	IA	2	0	23	Married (including common law)	Beam radiation	No/Unknown	61	Alive	Alive or dead of other cause	Alive or dead due to cancer
5374499	64	White	2010	Right - origin of primary	504	Her2-/HR+	Moderately differentiated; Grade II	IA	9	0	20	Married (including common law)	None/Unknown	No/Unknown	61	Alive	Alive or dead of other cause	Alive or dead due to cancer
5374515	54	White	2010	Left - origin of primary	502	Her2-/HR+	Well differentiated; Grade I	IA	15	0	22	Single (never married)	Beam radiation	No/Unknown	61	Alive	Alive or dead of other cause	Alive or dead due to cancer
5374527	47	White	2010	Right - origin of primary	504	Her2-/HR+	Moderately differentiated; Grade II	IB	12	1	22	Married (including common law)	Beam radiation	Yes	61	Alive	Alive or dead of other cause	Alive or dead due to cancer
5374538	55	White	2010	Right - origin of primary	504	Triple Negative	Poorly differentiated; Grade III	IIA	8	2	22	Married (including common law)	None/Unknown	Yes	61	Alive	Alive or dead of other cause	Alive or dead due to cancer
5374541	50	White	2010	Left - origin of primary	504	Her2-/HR+	Moderately differentiated; Grade II	IB	20	1	41	Married (including common law)	Beam radiation	Yes	61	Alive	Alive or dead of other cause	Alive or dead due to cancer
5374554	74	White	2010	Left - origin of primary	509	Her2-/HR+	Moderately differentiated; Grade II	IV	45	2	41	Married (including common law)	Beam radiation	Yes	61	Alive	Alive or dead of other cause	Alive or dead due to cancer
5374555	65	White	2010	Left - origin of primary	509	Her2-/HR+	Moderately differentiated; Grade II	IV	30	4	42	Married (including common law)	Beam radiation	Yes	55	Dead	Dead (attributable to this cancer dx)	Alive or dead due to cancer
5374561	47	White	2010	Right - origin of primary	508	Her2-/HR+	Moderately differentiated; Grade II	IA	13	0	23	Married (including common law)	Beam radiation	No/Unknown	61	Alive	Alive or dead of other cause	Alive or dead due to cancer
5374568	49	White	2010	Right - origin of primary	503	Her2-/HR+	Well differentiated; Grade I	IA	9	0	22	Single (never married)	Beam radiation	No/Unknown	61	Alive	Alive or dead of other cause	Alive or dead due to cancer
5374575	64	White	2010	Right - origin of primary	504	Triple Negative	Moderately differentiated; Grade II	IA	20	0	22	Single (never married)	Beam radiation	No/Unknown	34	Dead	Dead (attributable to this cancer dx)	Alive or dead due to cancer
5374577	44	White	2010	Right - origin of primary	504	Her2-/HR+	Poorly differentiated; Grade III	IIA	10	2	23	Single (never married)	None/Unknown	Yes	60	Alive	Alive or dead of other cause	Alive or dead due to cancer
5374578	61	White	2010	Left - origin of primary	502	Triple Negative	Moderately differentiated; Grade II	IA	5	0	23	Married (including common law)	Beam radiation	Yes	60	Alive	Alive or dead of other cause	Alive or dead due to cancer
5374580	77	White	2010	Left - origin of primary	502	Her2-/HR+	Moderately differentiated; Grade II	IA	8	0	23	Widowed	None/Unknown	No/Unknown	25	Dead	Alive or dead of other cause	Dead (attributable to causes other than this cancer dx)
5374645	48	Asian or Pacific Islander	2010	Left - origin of primary	508	Her2-/HR+	Moderately differentiated; Grade II	IIIA	81	1	45	Married (including common law)	None/Unknown	No/Unknown	61	Alive	Alive or dead of other cause	Alive or dead due to cancer
5374656	69	Asian or Pacific Islander	2010	Left - origin of primary	508	Her2-/HR+	Poorly differentiated; Grade III	IB	20	2	22	Widowed	Beam radiation	No/Unknown	60	Alive	Alive or dead of other cause	Alive or dead due to cancer
5374675	79	Black	2010	Right - origin of primary	508	Her2-/HR+	Moderately differentiated; Grade II	IA	13	0	22	Married (including common law)	Beam radiation	No/Unknown	62	Alive	Alive or dead of other cause	Alive or dead due to cancer
5374695	66	Asian or Pacific Islander	2010	Right - origin of primary	509	Her2+/HR+	Poorly differentiated; Grade III	IA	16	0	41	Married (including common law)	None/Unknown	Yes	62	Alive	Alive or dead of other cause	Alive or dead due to cancer
5374805	74	Asian or Pacific Islander	2010	Left - origin of primary	504	Triple Negative	Moderately differentiated; Grade II	IIA	25	0	22	Married (including common law)	Beam radiation	Yes	60	Alive	Alive or dead of other cause	Alive or dead due to cancer
5374822	69	Black	2010	Left - origin of primary	508	Her2-/HR+	Moderately differentiated; Grade II	IA	12	0	22	Married (including common law)	Beam radiation	No/Unknown	60	Alive	Alive or dead of other cause	Alive or dead due to cancer
5374969	49	Asian or Pacific Islander	2010	Right - origin of primary	509	Her2-/HR+	Well differentiated; Grade I	IIB	42	1	80	Married (including common law)	Beam radiation	Yes	66	Alive	Alive or dead of other cause	Alive or dead due to cancer
5374983	68	White	2010	Right - origin of primary	509	Triple Negative	Poorly differentiated; Grade III	IIIB	120	8	51	Single (never married)	Beam radiation	Yes	34	Dead	Dead (attributable to this cancer dx)	Alive or dead due to cancer
5375004	48	Asian or Pacific Islander	2010	Right - origin of primary	504	Her2-/HR+	Well differentiated; Grade I	IA	7	0	22	Married (including common law)	Beam radiation	No/Unknown	70	Alive	Alive or dead of other cause	Alive or dead due to cancer
5375007	25	Asian or Pacific Islander	2010	Left - origin of primary	504	Her2-/HR+	Moderately differentiated; Grade II	IA	5	0	22	Single (never married)	Beam radiation	No/Unknown	70	Alive	Alive or dead of other cause	Alive or dead due to cancer
5375035	63	White	2010	Right - origin of primary	508	Her2-/HR+	Moderately differentiated; Grade II	IA	11	0	23	Widowed	Beam radiation	No/Unknown	61	Alive	Alive or dead of other cause	Alive or dead due to cancer
5375036	47	Asian or Pacific Islander	2010	Right - origin of primary	504	Her2+/HR-	Poorly differentiated; Grade III	IIA	29	0	22	Married (including common law)	Beam radiation	Yes	60	Alive	Alive or dead of other cause	Alive or dead due to cancer
5375039	62	Black	2010	Left - origin of primary	504	Triple Negative	Moderately differentiated; Grade II	IA	11	0	22	Single (never married)	Beam radiation	Yes	61	Alive	Alive or dead of other cause	Alive or dead due to cancer
5375041	71	White	2010	Right - origin of primary	505	Her2-/HR+	Well differentiated; Grade I	IA	15	0	45	Married (including common law)	None/Unknown	No/Unknown	59	Alive	Alive or dead of other cause	Alive or dead due to cancer
5375044	69	White	2010	Right - origin of primary	504	Her2-/HR+	Moderately differentiated; Grade II	IIIC	49	14	22	Married (including common law)	Beam radiation	Yes	60	Alive	Alive or dead of other cause	Alive or dead due to cancer
5375047	66	White	2010	Left - origin of primary	508	Her2-/HR+	Well differentiated; Grade I	IA	7	0	23	Married (including common law)	Beam radiation	No/Unknown	60	Alive	Alive or dead of other cause	Alive or dead due to cancer
5375049	66	Asian or Pacific Islander	2010	Right - origin of primary	504	Her2-/HR+	Poorly differentiated; Grade III	IA	5	0	41	Married (including common law)	None/Unknown	No/Unknown	60	Alive	Alive or dead of other cause	Alive or dead due to cancer
5375059	68	White	2010	Right - origin of primary	504	Her2-/HR+	Moderately differentiated; Grade II	IIA	35	0	23	Married (including common law)	Beam radiation	Yes	71	Alive	N/A not first tumor	N/A not first tumor
5375065	66	White	2010	Left - origin of primary	509	Her2-/HR+	Well differentiated; Grade I	IA	14	0	22	Married (including common law)	Beam radiation	No/Unknown	66	Alive	Alive or dead of other cause	Alive or dead due to cancer
5375078	78	White	2010	Right - origin of primary	508	Triple Negative	Poorly differentiated; Grade III	IB	10	2	22	Divorced	Beam radiation	No/Unknown	65	Alive	Alive or dead of other cause	Alive or dead due to cancer
5375084	63	White	2010	Left - origin of primary	501	Her2-/HR+	Moderately differentiated; Grade II	IIIA	39	5	43	Married (including common law)	Beam radiation	Yes	65	Alive	Alive or dead of other cause	Alive or dead due to cancer
5375085	52	White	2010	Left - origin of primary	509	Her2-/HR+	Moderately differentiated; Grade II	IIA	48	0	23	Divorced	Beam radiation	Yes	65	Alive	Alive or dead of other cause	Alive or dead due to cancer
5375149	79	White	2010	Left - origin of primary	508	Her2-/HR+	Well differentiated; Grade I	IIA	32	0	22	Single (never married)	Beam radiation	No/Unknown	60	Alive	Alive or dead of other cause	Alive or dead due to cancer
5375161	56	Asian or Pacific Islander	2010	Right - origin of primary	505	Her2-/HR+	Well differentiated; Grade I	IA	19	0	23	Married (including common law)	Beam radiation	Yes	60	Alive	Alive or dead of other cause	Alive or dead due to cancer
5375163	64	Asian or Pacific Islander	2010	Left - origin of primary	503	Her2+/HR+	Poorly differentiated; Grade III	IIB	41	1	23	Single (never married)	None/Unknown	Yes	60	Alive	Alive or dead of other cause	Alive or dead due to cancer
5375203	50	White	2010	Left - origin of primary	503	Her2-/HR+	Moderately differentiated; Grade II	IIA	28	0	23	Married (including common law)	Beam radiation	Yes	68	Alive	Alive or dead of other cause	Alive or dead due to cancer
5375207	69	White	2010	Left - origin of primary	503	Her2-/HR+	Well differentiated; Grade I	IA	8	0	22	Married (including common law)	Radioactive implants	No/Unknown	66	Alive	Alive or dead of other cause	Alive or dead due to cancer
5375209	77	White	2010	Left - origin of primary	504	Her2-/HR+	Moderately differentiated; Grade II	IIA	32	0	22	Married (including common law)	Radioactive implants	No/Unknown	67	Alive	Alive or dead of other cause	Alive or dead due to cancer
5375268	61	White	2010	Left - origin of primary	508	Her2+/HR+	Poorly differentiated; Grade III	IA	6	0	40	Single (never married)	Beam radiation	Yes	50	Dead	Dead (attributable to this cancer dx)	Alive or dead due to cancer
5375300	63	White	2010	Left - origin of primary	502	Her2-/HR+	Well differentiated; Grade I	IA	7	0	22	Married (including common law)	Beam radiation	No/Unknown	62	Alive	Alive or dead of other cause	Alive or dead due to cancer
5375303	59	White	2010	Left - origin of primary	504	Her2-/HR+	Well differentiated; Grade I	IA	12	0	22	Married (including common law)	None/Unknown	No/Unknown	62	Alive	Alive or dead of other cause	Alive or dead due to cancer
5375307	45	White	2010	Left - origin of primary	504	Her2-/HR+	Poorly differentiated; Grade III	IIB	25	1	40	Single (never married)	None/Unknown	Yes	61	Alive	Alive or dead of other cause	Alive or dead due to cancer
5375343	74	White	2010	Left - origin of primary	509	Her2-/HR+	Moderately differentiated; Grade II	IIIC	41	13	51	Married (including common law)	Beam radiation	No/Unknown	68	Alive	Alive or dead of other cause	Alive or dead due to cancer
5375448	72	Asian or Pacific Islander	2010	Left - origin of primary	502	Her2-/HR+	Moderately differentiated; Grade II	IV	25	1	22	Married (including common law)	Beam radiation	No/Unknown	65	Alive	Alive or dead of other cause	Alive or dead due to cancer
5375478	67	Black	2010	Left - origin of primary	501	Triple Negative	Moderately differentiated; Grade II	IA	15	0	22	Divorced	Beam radiation	No/Unknown	61	Alive	Alive or dead of other cause	Alive or dead due to cancer
5375479	66	Black	2010	Left - origin of primary	503	Her2+/HR-	Poorly differentiated; Grade III	IA	15	0	22	Widowed	Beam radiation	Yes	30	Dead	Alive or dead of other cause	Dead (attributable to causes other than this cancer dx)
5375505	62	White	2010	Right - origin of primary	504	Her2-/HR+	Moderately differentiated; Grade II	IIB	70	0	23	Divorced	Beam radiation	Yes	63	Alive	Alive or dead of other cause	Alive or dead due to cancer
5375523	73	Black	2010	Left - origin of primary	508	Her2-/HR+	Moderately differentiated; Grade II	IIA	37	0	22	Single (never married)	None/Unknown	No/Unknown	62	Alive	Alive or dead of other cause	Alive or dead due to cancer
5375536	53	White	2010	Right - origin of primary	502	Her2-/HR+	Well differentiated; Grade I	IA	10	0	22	Single (never married)	None/Unknown	No/Unknown	62	Alive	Alive or dead of other cause	Alive or dead due to cancer
5375541	67	White	2010	Right - origin of primary	501	Her2-/HR+	Poorly differentiated; Grade III	IIA	14	2	59	Divorced	None/Unknown	Yes	61	Alive	Alive or dead of other cause	Alive or dead due to cancer
5375566	63	White	2010	Left - origin of primary	508	Her2-/HR+	Poorly differentiated; Grade III	IA	19	0	51	Married (including common law)	None/Unknown	Yes	60	Alive	Alive or dead of other cause	Alive or dead due to cancer
5375599	64	White	2010	Left - origin of primary	502	Her2-/HR+	Moderately differentiated; Grade II	IA	8	0	22	Married (including common law)	Beam radiation	No/Unknown	61	Alive	Alive or dead of other cause	Alive or dead due to cancer
5375601	79	White	2010	Left - origin of primary	504	Her2-/HR+	Moderately differentiated; Grade II	IIB	25	1	22	Single (never married)	None/Unknown	No/Unknown	60	Alive	Alive or dead of other cause	Alive or dead due to cancer
5375614	59	White	2010	Left - origin of primary	504	Her2-/HR+	Well differentiated; Grade I	IA	15	0	22	Divorced	Beam radiation	No/Unknown	60	Alive	Alive or dead of other cause	Alive or dead due to cancer
5375623	62	White	2010	Right - origin of primary	508	Her2-/HR+	Moderately differentiated; Grade II	IA	15	0	23	Married (including common law)	Beam radiation	No/Unknown	60	Alive	Alive or dead of other cause	Alive or dead due to cancer
5375626	55	White	2010	Left - origin of primary	502	Triple Negative	Poorly differentiated; Grade III	IIA	35	0	22	Married (including common law)	None/Unknown	Yes	60	Alive	Alive or dead of other cause	Alive or dead due to cancer
5375636	62	White	2010	Right - origin of primary	503	Her2-/HR+	Moderately differentiated; Grade II	IIA	24	0	22	Married (including common law)	Beam radiation	Yes	60	Alive	Alive or dead of other cause	Alive or dead due to cancer
5375664	70	White	2010	Right - origin of primary	509	Her2-/HR+	Well differentiated; Grade I	IA	18	0	44	Married (including common law)	None/Unknown	No/Unknown	63	Alive	Alive or dead of other cause	Alive or dead due to cancer
5375665	59	White	2010	Right - origin of primary	504	Her2-/HR+	Moderately differentiated; Grade II	IA	15	0	22	Divorced	Radioactive implants	No/Unknown	61	Alive	Alive or dead of other cause	Alive or dead due to cancer
5375668	62	White	2010	Left - origin of primary	504	Her2+/HR+	Moderately differentiated; Grade II	IIB	54	0	22	Married (including common law)	Beam radiation	Yes	61	Alive	Alive or dead of other cause	Alive or dead due to cancer
5375920	50	Asian or Pacific Islander	2010	Left - origin of primary	505	Her2+/HR-	Poorly differentiated; Grade III	IA	12	0	23	Widowed	None/Unknown	Yes	60	Alive	Alive or dead of other cause	Alive or dead due to cancer
5375999	49	White	2010	Left - origin of primary	502	Her2-/HR+	Well differentiated; Grade I	IIA	32	0	52	Single (never married)	None/Unknown	No/Unknown	68	Alive	Alive or dead of other cause	Alive or dead due to cancer
5376005	59	White	2010	Right - origin of primary	505	Her2-/HR+	Well differentiated; Grade I	IA	15	0	24	Divorced	Beam radiation	No/Unknown	68	Alive	Alive or dead of other cause	Alive or dead due to cancer
5376090	57	White	2010	Left - origin of primary	508	Triple Negative	Poorly differentiated; Grade III	IIA	25	0	22	Divorced	Beam radiation	Yes	61	Alive	Alive or dead of other cause	Alive or dead due to cancer
5376093	59	White	2010	Right - origin of primary	504	Her2-/HR+	Well differentiated; Grade I	IA	7	0	22	Widowed	Beam radiation	No/Unknown	17	Dead	Alive or dead of other cause	Dead (attributable to causes other than this cancer dx)
5376095	45	White	2010	Right - origin of primary	502	Her2-/HR+	Moderately differentiated; Grade II	IIA	45	0	41	Widowed	None/Unknown	Yes	60	Alive	Alive or dead of other cause	Alive or dead due to cancer
5376125	37	White	2010	Right - origin of primary	508	Her2-/HR+	Moderately differentiated; Grade II	IA	3	0	44	Married (including common law)	None/Unknown	No/Unknown	62	Alive	Alive or dead of other cause	Alive or dead due to cancer
5376131	41	White	2010	Right - origin of primary	502	Her2-/HR+	Moderately differentiated; Grade II	IIB	23	1	23	Married (including common law)	Beam radiation	Yes	56	Alive	Alive or dead of other cause	Alive or dead due to cancer
5376143	61	Asian or Pacific Islander	2010	Right - origin of primary	502	Triple Negative	Poorly differentiated; Grade III	IA	8	0	48	Single (never married)	None/Unknown	Yes	61	Alive	Alive or dead of other cause	Alive or dead due to cancer
5376178	50	White	2010	Right - origin of primary	504	Triple Negative	Moderately differentiated; Grade II	IIB	90	0	45	Divorced	Beam radiation	Yes	14	Dead	Dead (attributable to this cancer dx)	Alive or dead due to cancer
5376210	47	White	2010	Left - origin of primary	508	Her2-/HR+	Poorly differentiated; Grade III	IA	9	0	20	Married (including common law)	None/Unknown	Yes	65	Alive	Alive or dead of other cause	Alive or dead due to cancer
5376270	66	Asian or Pacific Islander	2010	Left - origin of primary	503	Her2-/HR+	Moderately differentiated; Grade II	IA	3	0	22	Married (including common law)	Beam radiation	Yes	63	Alive	Alive or dead of other cause	Alive or dead due to cancer
5376286	67	Black	2010	Right - origin of primary	504	Her2-/HR+	Poorly differentiated; Grade III	IIIC	23	10	22	Married (including common law)	Beam radiation	Yes	32	Dead	Dead (attributable to this cancer dx)	Alive or dead due to cancer
5376310	58	White	2010	Left - origin of primary	504	Triple Negative	Poorly differentiated; Grade III	IIIC	23	12	22	Single (never married)	Beam radiation	Yes	35	Dead	Dead (attributable to this cancer dx)	Alive or dead due to cancer
5376311	70	White	2010	Right - origin of primary	504	Her2-/HR+	Moderately differentiated; Grade II	IA	12	0	22	Widowed	Beam radiation	No/Unknown	62	Alive	Alive or dead of other cause	Alive or dead due to cancer
5376367	65	White	2010	Left - origin of primary	509	Her2-/HR+	Well differentiated; Grade I	IIA	10	1	22	Divorced	None/Unknown	Yes	62	Alive	Alive or dead of other cause	Alive or dead due to cancer
5376416	58	White	2010	Right - origin of primary	504	Her2-/HR+	Moderately differentiated; Grade II	IA	15	0	22	Married (including common law)	Radiation, NOS method or source not specified	No/Unknown	71	Alive	Alive or dead of other cause	Alive or dead due to cancer
5376431	50	Asian or Pacific Islander	2010	Right - origin of primary	504	Triple Negative	Poorly differentiated; Grade III	IIIB	50	0	40	Married (including common law)	Beam radiation	Yes	59	Alive	Alive or dead of other cause	Alive or dead due to cancer
5376448	72	White	2010	Right - origin of primary	502	Her2-/HR+	Well differentiated; Grade I	IA	7	0	23	Married (including common law)	None/Unknown	No/Unknown	61	Alive	Alive or dead of other cause	Alive or dead due to cancer
5376519	62	White	2010	Left - origin of primary	504	Her2+/HR+	Poorly differentiated; Grade III	IA	17	0	22	Widowed	Radioactive implants	Yes	61	Alive	Alive or dead of other cause	Alive or dead due to cancer
5376542	58	Asian or Pacific Islander	2010	Right - origin of primary	504	Triple Negative	Poorly differentiated; Grade III	IA	6	0	22	Married (including common law)	Beam radiation	No/Unknown	64	Alive	Alive or dead of other cause	Alive or dead due to cancer
5376705	45	White	2010	Right - origin of primary	508	Triple Negative	Poorly differentiated; Grade III	IA	10	0	41	Married (including common law)	None/Unknown	Yes	70	Alive	Alive or dead of other cause	Alive or dead due to cancer
5376770	43	White	2010	Right - origin of primary	508	Her2-/HR+	Moderately differentiated; Grade II	IA	12	0	22	Separated	Beam radiation	No/Unknown	60	Alive	Alive or dead of other cause	Alive or dead due to cancer
5376771	43	White	2010	Right - origin of primary	502	Her2-/HR+	Poorly differentiated; Grade III	IA	14	0	22	Married (including common law)	Beam radiation	No/Unknown	60	Alive	Alive or dead of other cause	Alive or dead due to cancer
5376776	70	White	2010	Left - origin of primary	504	Her2-/HR+	Moderately differentiated; Grade II	IA	15	0	23	Married (including common law)	Beam radiation	No/Unknown	60	Alive	Alive or dead of other cause	Alive or dead due to cancer
5376780	56	Asian or Pacific Islander	2010	Right - origin of primary	505	Her2-/HR+	Moderately differentiated; Grade II	IIA	9	2	22	Married (including common law)	Beam radiation	Yes	60	Alive	Alive or dead of other cause	Alive or dead due to cancer
5376785	67	White	2010	Right - origin of primary	504	Her2-/HR+	Well differentiated; Grade I	IA	6	0	22	Married (including common law)	Beam radiation	No/Unknown	60	Alive	Alive or dead of other cause	Alive or dead due to cancer
5376835	45	White	2010	Right - origin of primary	503	Triple Negative	Poorly differentiated; Grade III	IIIA	70	2	22	Married (including common law)	Beam radiation	Yes	14	Dead	Alive or dead of other cause	Dead (attributable to causes other than this cancer dx)
5376837	69	White	2010	Left - origin of primary	508	Her2-/HR+	Well differentiated; Grade I	IA	12	0	22	Married (including common law)	Beam radiation	No/Unknown	61	Alive	Alive or dead of other cause	Alive or dead due to cancer
5376856	58	White	2010	Left - origin of primary	503	Triple Negative	Poorly differentiated; Grade III	IA	12	0	22	Married (including common law)	Beam radiation	Yes	60	Alive	Alive or dead of other cause	Alive or dead due to cancer
5376858	37	White	2010	Left - origin of primary	504	Her2-/HR+	Moderately differentiated; Grade II	IIIA	65	5	22	Single (never married)	Beam radiation	Yes	60	Alive	Alive or dead of other cause	Alive or dead due to cancer
5376886	47	White	2010	Left - origin of primary	502	Her2-/HR+	Well differentiated; Grade I	IA	11	0	22	Single (never married)	Beam radiation	Yes	68	Alive	Alive or dead of other cause	Alive or dead due to cancer
5376929	37	White	2010	Right - origin of primary	508	Her2-/HR+	Moderately differentiated; Grade II	IIIC	52	12	45	Married (including common law)	None/Unknown	Yes	15	Dead	Dead (attributable to this cancer dx)	Alive or dead due to cancer
5376984	55	White	2010	Left - origin of primary	503	Her2-/HR+	Well differentiated; Grade I	IIA	9	1	23	Divorced	Beam radiation	Yes	62	Alive	Alive or dead of other cause	Alive or dead due to cancer
5376997	59	Asian or Pacific Islander	2010	Right - origin of primary	502	Her2-/HR+	Moderately differentiated; Grade II	IIA	22	0	22	Married (including common law)	Beam radiation	No/Unknown	60	Alive	Alive or dead of other cause	Alive or dead due to cancer
5377047	38	Black	2010	Right - origin of primary	504	Her2-/HR+	Moderately differentiated; Grade II	IIIA	99	6	49	Married (including common law)	None/Unknown	Yes	63	Alive	N/A not first tumor	N/A not first tumor
5377049	79	White	2010	Left - origin of primary	504	Her2-/HR+	Moderately differentiated; Grade II	IIA	24	0	22	Married (including common law)	Beam radiation	No/Unknown	63	Alive	Alive or dead of other cause	Alive or dead due to cancer
5377094	45	White	2010	Left - origin of primary	502	Her2-/HR+	Moderately differentiated; Grade II	IIB	21	1	22	Married (including common law)	Beam radiation	Yes	59	Alive	Alive or dead of other cause	Alive or dead due to cancer
5377163	34	White	2010	Right - origin of primary	504	Her2-/HR+	Poorly differentiated; Grade III	IIB	28	1	41	Married (including common law)	None/Unknown	Yes	63	Alive	Alive or dead of other cause	Alive or dead due to cancer
5377164	73	White	2010	Right - origin of primary	502	Her2-/HR+	Well differentiated; Grade I	IA	5	0	22	Divorced	None/Unknown	No/Unknown	64	Alive	Alive or dead of other cause	Alive or dead due to cancer
5377179	77	White	2010	Right - origin of primary	502	Her2-/HR+	Well differentiated; Grade I	IIA	25	0	22	Married (including common law)	Beam radiation	No/Unknown	64	Alive	Alive or dead of other cause	Alive or dead due to cancer
5377212	44	White	2010	Left - origin of primary	509	Her2+/HR+	Poorly differentiated; Grade III	IIIA	40	8	51	Married (including common law)	None/Unknown	No/Unknown	67	Alive	Alive or dead of other cause	Alive or dead due to cancer
5377214	58	White	2010	Right - origin of primary	503	Her2-/HR+	Moderately differentiated; Grade II	IA	10	0	23	Married (including common law)	None/Unknown	No/Unknown	66	Alive	Alive or dead of other cause	Alive or dead due to cancer
5377219	47	White	2010	Right - origin of primary	503	Her2-/HR+	Moderately differentiated; Grade II	IA	14	0	20	Married (including common law)	None/Unknown	No/Unknown	67	Alive	Alive or dead of other cause	Alive or dead due to cancer
5377227	72	Black	2010	Right - origin of primary	508	Her2-/HR+	Poorly differentiated; Grade III	IIA	25	0	20	Single (never married)	Beam radiation	No/Unknown	61	Alive	Alive or dead of other cause	Alive or dead due to cancer
5377257	51	White	2010	Right - origin of primary	504	Her2-/HR+	Well differentiated; Grade I	IA	3	0	23	Married (including common law)	Beam radiation	No/Unknown	60	Alive	Alive or dead of other cause	Alive or dead due to cancer
5377261	60	White	2010	Left - origin of primary	504	Her2-/HR+	Moderately differentiated; Grade II	IA	9	0	22	Widowed	Beam radiation	No/Unknown	60	Alive	Alive or dead of other cause	Alive or dead due to cancer
5377271	64	White	2010	Left - origin of primary	504	Her2-/HR+	Moderately differentiated; Grade II	IA	3	0	20	Married (including common law)	Radioactive implants	No/Unknown	60	Alive	Alive or dead of other cause	Alive or dead due to cancer
5377289	54	White	2010	Right - origin of primary	503	Her2-/HR+	Poorly differentiated; Grade III	IIB	32	3	51	Single (never married)	Beam radiation	Yes	60	Alive	Alive or dead of other cause	Alive or dead due to cancer
5377309	63	White	2010	Left - origin of primary	508	Her2-/HR+	Well differentiated; Grade I	IIIB	35	2	20	Divorced	Beam radiation	Yes	57	Alive	Alive or dead of other cause	Alive or dead due to cancer
5377333	58	Asian or Pacific Islander	2010	Right - origin of primary	501	Her2-/HR+	Moderately differentiated; Grade II	IIIA	96	9	45	Married (including common law)	None/Unknown	Yes	69	Alive	Alive or dead of other cause	Alive or dead due to cancer
5377340	45	White	2010	Left - origin of primary	501	Her2-/HR+	Moderately differentiated; Grade II	IIIA	66	1	51	Married (including common law)	None/Unknown	Yes	70	Alive	Alive or dead of other cause	Alive or dead due to cancer
5377341	65	Asian or Pacific Islander	2010	Left - origin of primary	501	Her2-/HR+	Well differentiated; Grade I	IA	5	0	41	Married (including common law)	None/Unknown	No/Unknown	63	Alive	Alive or dead of other cause	Alive or dead due to cancer
5377342	59	White	2010	Right - origin of primary	502	Her2-/HR+	Poorly differentiated; Grade III	IIA	45	0	20	Married (including common law)	Beam radiation	Yes	67	Alive	Alive or dead of other cause	Alive or dead due to cancer
5377343	64	White	2010	Left - origin of primary	502	Her2-/HR+	Moderately differentiated; Grade II	IA	13	0	22	Single (never married)	Beam radiation	No/Unknown	69	Alive	Alive or dead of other cause	Alive or dead due to cancer
5377344	71	White	2010	Right - origin of primary	502	Her2-/HR+	Moderately differentiated; Grade II	IA	8	0	23	Divorced	Radioactive implants	No/Unknown	63	Alive	Alive or dead of other cause	Alive or dead due to cancer
5377351	52	Asian or Pacific Islander	2010	Left - origin of primary	503	Her2-/HR+	Moderately differentiated; Grade II	IA	9	0	22	Married (including common law)	Beam radiation	No/Unknown	63	Alive	Alive or dead of other cause	Alive or dead due to cancer
5377391	54	Black	2010	Right - origin of primary	505	Her2-/HR+	Well differentiated; Grade I	IIB	48	3	50	Single (never married)	None/Unknown	Yes	62	Alive	Alive or dead of other cause	Alive or dead due to cancer
5377411	75	White	2010	Right - origin of primary	508	Her2-/HR+	Moderately differentiated; Grade II	IIA	22	0	22	Single (never married)	Beam radiation	No/Unknown	60	Alive	Alive or dead of other cause	Alive or dead due to cancer
5377416	67	White	2010	Right - origin of primary	504	Her2-/HR+	Moderately differentiated; Grade II	IIIA	28	7	45	Married (including common law)	Beam radiation	Yes	61	Alive	Alive or dead of other cause	Alive or dead due to cancer
5377439	57	Asian or Pacific Islander	2010	Left - origin of primary	509	Her2-/HR+	Moderately differentiated; Grade II	IA	10	0	51	Divorced	None/Unknown	Yes	5	Alive	Alive or dead of other cause	Alive or dead due to cancer
5377517	71	White	2010	Left - origin of primary	508	Triple Negative	Poorly differentiated; Grade III	IA	17	0	23	Single (never married)	Beam radiation	Yes	67	Alive	Alive or dead of other cause	Alive or dead due to cancer
5377519	50	White	2010	Right - origin of primary	504	Her2-/HR+	Well differentiated; Grade I	IA	5	0	20	Married (including common law)	Beam radiation	No/Unknown	67	Alive	Alive or dead of other cause	Alive or dead due to cancer
5377529	78	Asian or Pacific Islander	2010	Left - origin of primary	503	Her2-/HR+	Well differentiated; Grade I	IA	4	0	22	Married (including common law)	Beam radiation	No/Unknown	62	Alive	Alive or dead of other cause	Alive or dead due to cancer
5377536	54	White	2010	Right - origin of primary	503	Her2-/HR+	Well differentiated; Grade I	IA	18	0	23	Married (including common law)	None/Unknown	No/Unknown	62	Alive	Alive or dead of other cause	Alive or dead due to cancer
5377556	58	White	2010	Right - origin of primary	504	Her2-/HR+	Well differentiated; Grade I	IA	14	0	22	Divorced	Radioactive implants	Yes	61	Alive	Alive or dead of other cause	Alive or dead due to cancer
5377593	51	Asian or Pacific Islander	2010	Left - origin of primary	504	Her2-/HR+	Poorly differentiated; Grade III	IIA	20	3	51	Married (including common law)	Beam radiation	Yes	63	Alive	Alive or dead of other cause	Alive or dead due to cancer
5377667	32	Asian or Pacific Islander	2010	Right - origin of primary	504	Triple Negative	Poorly differentiated; Grade III	IA	6	0	22	Single (never married)	None/Unknown	Yes	61	Alive	Alive or dead of other cause	Alive or dead due to cancer
5377677	43	White	2010	Right - origin of primary	504	Triple Negative	Poorly differentiated; Grade III	IIA	30	0	41	Married (including common law)	None/Unknown	Yes	60	Alive	Alive or dead of other cause	Alive or dead due to cancer
5377725	62	Asian or Pacific Islander	2010	Left - origin of primary	504	Her2-/HR+	Moderately differentiated; Grade II	IA	2	0	23	Divorced	Beam radiation	No/Unknown	61	Alive	Alive or dead of other cause	Alive or dead due to cancer
5377733	74	Asian or Pacific Islander	2010	Right - origin of primary	501	Her2-/HR+	Well differentiated; Grade I	IA	13	0	41	Married (including common law)	None/Unknown	No/Unknown	61	Alive	Alive or dead of other cause	Alive or dead due to cancer
5377755	66	White	2010	Left - origin of primary	505	Triple Negative	Poorly differentiated; Grade III	IA	15	0	22	Divorced	Beam radiation	No/Unknown	60	Alive	Alive or dead of other cause	Alive or dead due to cancer
5377876	52	Asian or Pacific Islander	2010	Left - origin of primary	505	Her2-/HR+	Moderately differentiated; Grade II	IIA	21	0	22	Married (including common law)	Beam radiation	No/Unknown	66	Alive	Alive or dead of other cause	Alive or dead due to cancer
5377877	56	White	2010	Right - origin of primary	502	Her2-/HR+	Poorly differentiated; Grade III	IB	15	1	23	Married (including common law)	Beam radiation	Yes	66	Alive	Alive or dead of other cause	Alive or dead due to cancer
5377882	68	White	2010	Right - origin of primary	508	Her2-/HR+	Well differentiated; Grade I	IA	5	0	20	Married (including common law)	Beam radiation	No/Unknown	65	Alive	Alive or dead of other cause	Alive or dead due to cancer
5377900	71	White	2010	Left - origin of primary	504	Her2-/HR+	Moderately differentiated; Grade II	IA	16	0	22	Widowed	Beam radiation	No/Unknown	70	Alive	Alive or dead of other cause	Alive or dead due to cancer
5377986	53	White	2010	Right - origin of primary	509	Her2-/HR+	Moderately differentiated; Grade II	IIB	25	3	52	Separated	Beam radiation	Yes	66	Alive	Alive or dead of other cause	Alive or dead due to cancer
5378023	43	White	2010	Left - origin of primary	508	Her2-/HR+	Well differentiated; Grade I	IA	7	0	22	Married (including common law)	None/Unknown	No/Unknown	65	Alive	Alive or dead of other cause	Alive or dead due to cancer
5378043	48	White	2010	Left - origin of primary	508	Her2-/HR+	Well differentiated; Grade I	IA	13	0	23	Divorced	Beam radiation	No/Unknown	60	Alive	Alive or dead of other cause	Alive or dead due to cancer
5378045	38	White	2010	Right - origin of primary	504	Her2-/HR+	Poorly differentiated; Grade III	IIA	30	0	44	Married (including common law)	None/Unknown	No/Unknown	61	Alive	Alive or dead of other cause	Alive or dead due to cancer
5378066	73	White	2010	Left - origin of primary	504	Her2+/HR+	Poorly differentiated; Grade III	IA	8	0	22	Married (including common law)	Beam radiation	Yes	64	Alive	Alive or dead of other cause	Alive or dead due to cancer
5378087	75	White	2010	Right - origin of primary	508	Her2-/HR+	Moderately differentiated; Grade II	IB	7	1	23	Single (never married)	Beam radiation	No/Unknown	68	Alive	Alive or dead of other cause	Alive or dead due to cancer
5378089	76	White	2010	Right - origin of primary	508	Triple Negative	Moderately differentiated; Grade II	IA	12	0	22	Married (including common law)	Beam radiation	No/Unknown	66	Alive	Alive or dead of other cause	Alive or dead due to cancer
5378156	75	Asian or Pacific Islander	2010	Left - origin of primary	500	Her2-/HR+	Poorly differentiated; Grade III	IA	3	0	23	Married (including common law)	Beam radiation	No/Unknown	63	Alive	Alive or dead of other cause	Alive or dead due to cancer
5378158	59	White	2010	Left - origin of primary	502	Her2-/HR+	Moderately differentiated; Grade II	IA	2	0	22	Widowed	Beam radiation	No/Unknown	63	Alive	Alive or dead of other cause	Alive or dead due to cancer
5378164	48	White	2010	Left - origin of primary	503	Her2-/HR+	Well differentiated; Grade I	IA	9	0	22	Widowed	Beam radiation	No/Unknown	68	Alive	Alive or dead of other cause	Alive or dead due to cancer
5378165	52	White	2010	Right - origin of primary	504	Triple Negative	Poorly differentiated; Grade III	IIA	30	0	22	Married (including common law)	Beam radiation	Yes	64	Alive	Alive or dead of other cause	Alive or dead due to cancer
5378174	58	White	2010	Left - origin of primary	504	Her2+/HR+	Moderately differentiated; Grade II	IA	9	0	22	Married (including common law)	Beam radiation	No/Unknown	63	Alive	Alive or dead of other cause	Alive or dead due to cancer
5378179	58	White	2010	Left - origin of primary	504	Her2-/HR+	Moderately differentiated; Grade II	IIIA	37	4	22	Married (including common law)	Beam radiation	Yes	63	Alive	Alive or dead of other cause	Alive or dead due to cancer
5378210	42	White	2010	Left - origin of primary	502	Triple Negative	Poorly differentiated; Grade III	IIIA	30	4	22	Married (including common law)	Beam radiation	Yes	63	Alive	Alive or dead of other cause	Alive or dead due to cancer
5378212	57	Asian or Pacific Islander	2010	Left - origin of primary	503	Triple Negative	Poorly differentiated; Grade III	IA	20	0	41	Married (including common law)	None/Unknown	Yes	62	Alive	Alive or dead of other cause	Alive or dead due to cancer
5378213	50	White	2010	Left - origin of primary	504	Her2-/HR+	Well differentiated; Grade I	IA	10	0	22	Divorced	Beam radiation	No/Unknown	63	Alive	Alive or dead of other cause	Alive or dead due to cancer
5378214	53	White	2010	Left - origin of primary	504	Her2-/HR+	Well differentiated; Grade I	IA	16	0	22	Single (never married)	Beam radiation	No/Unknown	63	Alive	Alive or dead of other cause	Alive or dead due to cancer
5378284	46	White	2010	Right - origin of primary	502	Her2-/HR+	Poorly differentiated; Grade III	IIIA	19	4	51	Married (including common law)	None/Unknown	Yes	55	Alive	Alive or dead of other cause	Alive or dead due to cancer
5378287	49	White	2010	Left - origin of primary	509	Triple Negative	Well differentiated; Grade I	IIA	25	0	51	Single (never married)	None/Unknown	No/Unknown	60	Alive	Alive or dead of other cause	Alive or dead due to cancer
5378300	70	White	2010	Left - origin of primary	504	Her2-/HR+	Moderately differentiated; Grade II	IV	51	10	22	Widowed	Beam radiation	Yes	64	Alive	Alive or dead of other cause	Alive or dead due to cancer
5378318	60	White	2010	Left - origin of primary	504	Her2-/HR+	Moderately differentiated; Grade II	IIB	25	2	22	Married (including common law)	Beam radiation	Yes	60	Alive	Alive or dead of other cause	Alive or dead due to cancer
5378320	44	White	2010	Left - origin of primary	508	Her2-/HR+	Moderately differentiated; Grade II	IA	12	0	22	Married (including common law)	Radioactive implants	Yes	60	Alive	Alive or dead of other cause	Alive or dead due to cancer
5378331	72	White	2010	Left - origin of primary	504	Her2-/HR+	Well differentiated; Grade I	IA	9	0	20	Widowed	Beam radiation	No/Unknown	63	Alive	Alive or dead of other cause	Alive or dead due to cancer
5378333	62	White	2010	Left - origin of primary	504	Her2-/HR+	Well differentiated; Grade I	IA	20	0	22	Married (including common law)	Beam radiation	Yes	63	Alive	Alive or dead of other cause	Alive or dead due to cancer
5378405	53	White	2010	Right - origin of primary	508	Her2+/HR-	Poorly differentiated; Grade III	IIB	50	1	22	Married (including common law)	Beam radiation	Yes	66	Alive	Alive or dead of other cause	Alive or dead due to cancer
5378410	33	White	2010	Right - origin of primary	508	Her2+/HR-	Poorly differentiated; Grade III	IIIA	120	5	59	Single (never married)	None/Unknown	Yes	70	Alive	Alive or dead of other cause	Alive or dead due to cancer
5378434	40	White	2010	Left - origin of primary	504	Her2+/HR+	Moderately differentiated; Grade II	IA	20	0	22	Married (including common law)	Beam radiation	Yes	69	Alive	Alive or dead of other cause	Alive or dead due to cancer
5378455	44	White	2010	Left - origin of primary	509	Her2+/HR+	Poorly differentiated; Grade III	IV	15	0	52	Married (including common law)	Beam radiation	Yes	16	Dead	Dead (attributable to this cancer dx)	Alive or dead due to cancer
5378544	43	White	2010	Left - origin of primary	502	Her2-/HR+	Moderately differentiated; Grade II	IIIC	22	2	22	Single (never married)	Beam radiation	Yes	65	Alive	Alive or dead of other cause	Alive or dead due to cancer
5378590	37	White	2010	Right - origin of primary	504	Triple Negative	Poorly differentiated; Grade III	IIA	11	1	22	Single (never married)	Beam radiation	Yes	69	Alive	Alive or dead of other cause	Alive or dead due to cancer
5378593	44	White	2010	Left - origin of primary	504	Her2-/HR+	Well differentiated; Grade I	IA	4	0	23	Married (including common law)	Beam radiation	No/Unknown	68	Alive	Alive or dead of other cause	Alive or dead due to cancer
5378595	48	White	2010	Left - origin of primary	504	Her2-/HR+	Poorly differentiated; Grade III	IIA	23	0	22	Single (never married)	Beam radiation	Yes	64	Alive	Alive or dead of other cause	Alive or dead due to cancer
5378596	54	Asian or Pacific Islander	2010	Right - origin of primary	504	Her2-/HR+	Well differentiated; Grade I	IIA	24	0	23	Married (including common law)	Beam radiation	No/Unknown	64	Alive	Alive or dead of other cause	Alive or dead due to cancer
5378598	54	White	2010	Left - origin of primary	504	Her2-/HR+	Poorly differentiated; Grade III	IIA	12	3	22	Married (including common law)	Beam radiation	Yes	64	Alive	Alive or dead of other cause	Alive or dead due to cancer
5378602	55	Asian or Pacific Islander	2010	Right - origin of primary	502	Her2-/HR+	Well differentiated; Grade I	IA	6	0	22	Married (including common law)	Beam radiation	No/Unknown	64	Alive	Alive or dead of other cause	Alive or dead due to cancer
5378604	47	White	2010	Left - origin of primary	502	Her2-/HR+	Moderately differentiated; Grade II	IA	12	0	22	Divorced	Beam radiation	No/Unknown	61	Alive	Alive or dead of other cause	Alive or dead due to cancer
5378607	45	White	2010	Right - origin of primary	504	Triple Negative	Poorly differentiated; Grade III	IA	10	0	48	Married (including common law)	None/Unknown	Yes	63	Alive	Alive or dead of other cause	Alive or dead due to cancer
5378610	71	White	2010	Left - origin of primary	504	Her2-/HR+	Moderately differentiated; Grade II	IIA	23	0	41	Married (including common law)	None/Unknown	No/Unknown	61	Alive	Alive or dead of other cause	Alive or dead due to cancer
5378620	70	White	2010	Left - origin of primary	504	Her2-/HR+	Poorly differentiated; Grade III	IIA	29	0	51	Married (including common law)	None/Unknown	No/Unknown	60	Alive	Alive or dead of other cause	Alive or dead due to cancer
5378622	63	White	2010	Left - origin of primary	503	Triple Negative	Poorly differentiated; Grade III	IB	20	1	22	Single (never married)	None/Unknown	Yes	64	Alive	Alive or dead of other cause	Alive or dead due to cancer
5378632	52	Asian or Pacific Islander	2010	Right - origin of primary	504	Her2-/HR+	Moderately differentiated; Grade II	IA	18	0	23	Married (including common law)	Beam radiation	No/Unknown	65	Alive	Alive or dead of other cause	Alive or dead due to cancer
5378633	71	White	2010	Left - origin of primary	508	Her2-/HR+	Moderately differentiated; Grade II	IA	9	0	22	Single (never married)	None/Unknown	No/Unknown	65	Alive	Alive or dead of other cause	Alive or dead due to cancer
5378702	46	White	2010	Right - origin of primary	504	Her2-/HR+	Moderately differentiated; Grade II	IIIA	55	1	59	Married (including common law)	Beam radiation	Yes	60	Alive	Alive or dead of other cause	Alive or dead due to cancer
5378703	56	Asian or Pacific Islander	2010	Right - origin of primary	509	Her2-/HR+	Well differentiated; Grade I	IA	19	0	22	Married (including common law)	Beam radiation	No/Unknown	60	Alive	Alive or dead of other cause	Alive or dead due to cancer
5378806	76	Asian or Pacific Islander	2010	Right - origin of primary	504	Her2-/HR+	Poorly differentiated; Grade III	IA	2	0	22	Single (never married)	None/Unknown	No/Unknown	62	Alive	Alive or dead of other cause	Alive or dead due to cancer
5378809	35	White	2010	Left - origin of primary	508	Her2-/HR+	Poorly differentiated; Grade III	IIA	38	0	23	Married (including common law)	Beam radiation	Yes	61	Alive	Alive or dead of other cause	Alive or dead due to cancer
5378810	44	White	2010	Left - origin of primary	508	Her2+/HR+	Moderately differentiated; Grade II	IA	15	0	42	Married (including common law)	None/Unknown	Yes	62	Alive	Alive or dead of other cause	Alive or dead due to cancer
5378822	49	Asian or Pacific Islander	2010	Left - origin of primary	508	Her2-/HR+	Well differentiated; Grade I	IIA	24	0	51	Married (including common law)	None/Unknown	No/Unknown	60	Alive	Alive or dead of other cause	Alive or dead due to cancer
5378827	50	Black	2010	Right - origin of primary	502	Triple Negative	Poorly differentiated; Grade III	IIA	25	0	22	Single (never married)	None/Unknown	No/Unknown	61	Alive	Alive or dead of other cause	Alive or dead due to cancer
5378829	60	White	2010	Right - origin of primary	504	Her2-/HR+	Moderately differentiated; Grade II	IIIA	45	7	40	Single (never married)	Beam radiation	Yes	60	Alive	Alive or dead of other cause	Alive or dead due to cancer
5378851	56	Asian or Pacific Islander	2010	Left - origin of primary	504	Her2-/HR+	Poorly differentiated; Grade III	IIIA	40	4	30	Married (including common law)	Beam radiation	Yes	61	Alive	Alive or dead of other cause	Alive or dead due to cancer
5378863	72	White	2010	Left - origin of primary	504	Her2-/HR+	Well differentiated; Grade I	IA	15	0	22	Married (including common law)	Beam radiation	No/Unknown	61	Alive	Alive or dead of other cause	Alive or dead due to cancer
5378889	36	White	2010	Right - origin of primary	501	Her2-/HR+	Moderately differentiated; Grade II	IA	19	0	42	Divorced	None/Unknown	No/Unknown	61	Alive	Alive or dead of other cause	Alive or dead due to cancer
5378922	47	Asian or Pacific Islander	2010	Right - origin of primary	508	Her2-/HR+	Moderately differentiated; Grade II	IA	13	0	47	Married (including common law)	Beam radiation	No/Unknown	66	Alive	Alive or dead of other cause	Alive or dead due to cancer
5378941	71	Asian or Pacific Islander	2010	Left - origin of primary	504	Her2-/HR+	Poorly differentiated; Grade III	IIIC	120	6	51	Married (including common law)	Beam radiation	Yes	62	Alive	Alive or dead of other cause	Alive or dead due to cancer
5378962	63	White	2010	Left - origin of primary	508	Her2-/HR+	Moderately differentiated; Grade II	IIB	21	3	22	Single (never married)	Beam radiation	No/Unknown	68	Alive	Alive or dead of other cause	Alive or dead due to cancer
5378964	71	White	2010	Right - origin of primary	508	Her2-/HR+	Well differentiated; Grade I	IIA	8	1	22	Single (never married)	Beam radiation	No/Unknown	68	Alive	Alive or dead of other cause	Alive or dead due to cancer
5378967	41	Asian or Pacific Islander	2010	Left - origin of primary	508	Her2-/HR+	Well differentiated; Grade I	IIA	28	0	45	Married (including common law)	None/Unknown	No/Unknown	64	Alive	Alive or dead of other cause	Alive or dead due to cancer
5378968	63	White	2010	Left - origin of primary	508	Her2-/HR+	Well differentiated; Grade I	IA	11	0	23	Single (never married)	Beam radiation	No/Unknown	64	Alive	Alive or dead of other cause	Alive or dead due to cancer
5378972	47	Asian or Pacific Islander	2010	Right - origin of primary	508	Her2-/HR+	Poorly differentiated; Grade III	IB	14	1	22	Married (including common law)	Beam radiation	No/Unknown	63	Alive	Alive or dead of other cause	Alive or dead due to cancer
5378977	76	Asian or Pacific Islander	2010	Right - origin of primary	506	Her2-/HR+	Moderately differentiated; Grade II	IA	14	0	22	Single (never married)	None/Unknown	No/Unknown	62	Alive	Alive or dead of other cause	Alive or dead due to cancer
5378980	49	Asian or Pacific Islander	2010	Right - origin of primary	508	Her2-/HR+	Moderately differentiated; Grade II	IA	15	0	23	Married (including common law)	Beam radiation	No/Unknown	61	Alive	Alive or dead of other cause	Alive or dead due to cancer
5378982	37	White	2010	Right - origin of primary	508	Her2-/HR+	Well differentiated; Grade I	IA	6	0	44	Married (including common law)	None/Unknown	No/Unknown	61	Alive	Alive or dead of other cause	Alive or dead due to cancer
5378985	67	White	2010	Right - origin of primary	503	Her2-/HR+	Well differentiated; Grade I	IB	6	1	44	Married (including common law)	Beam radiation	No/Unknown	64	Alive	Alive or dead of other cause	Alive or dead due to cancer
5379021	63	White	2010	Right - origin of primary	505	Her2-/HR+	Undifferentiated; anaplastic; Grade IV	IIB	27	1	23	Married (including common law)	Beam radiation	Yes	60	Alive	Alive or dead of other cause	Alive or dead due to cancer
5379027	61	Asian or Pacific Islander	2010	Left - origin of primary	508	Her2-/HR+	Poorly differentiated; Grade III	IA	6	0	22	Married (including common law)	Beam radiation	No/Unknown	60	Alive	Alive or dead of other cause	Alive or dead due to cancer
5379029	77	White	2010	Right - origin of primary	502	Her2-/HR+	Poorly differentiated; Grade III	IIA	40	0	22	Married (including common law)	Beam radiation	No/Unknown	60	Alive	Alive or dead of other cause	Alive or dead due to cancer
5379033	35	White	2010	Right - origin of primary	505	Her2-/HR+	Poorly differentiated; Grade III	IIIA	49	6	22	Married (including common law)	None/Unknown	Yes	60	Alive	Alive or dead of other cause	Alive or dead due to cancer
5379040	58	White	2010	Right - origin of primary	504	Her2-/HR+	Well differentiated; Grade I	IIA	12	1	20	Single (never married)	Beam radiation	No/Unknown	60	Alive	Alive or dead of other cause	Alive or dead due to cancer
5379042	67	White	2010	Right - origin of primary	509	Her2-/HR+	Moderately differentiated; Grade II	IIIA	27	7	46	Widowed	None/Unknown	Yes	60	Alive	Alive or dead of other cause	Alive or dead due to cancer
5379056	69	Black	2010	Left - origin of primary	509	Her2-/HR+	Well differentiated; Grade I	IIIC	103	11	40	Single (never married)	None/Unknown	Yes	43	Dead	Dead (attributable to this cancer dx)	Alive or dead due to cancer
5379093	58	White	2010	Right - origin of primary	509	Her2+/HR+	Moderately differentiated; Grade II	IA	15	0	22	Single (never married)	Beam radiation	No/Unknown	62	Alive	Alive or dead of other cause	Alive or dead due to cancer
5379120	51	White	2010	Right - origin of primary	504	Her2+/HR+	Undifferentiated; anaplastic; Grade IV	IIA	8	1	41	Married (including common law)	Beam radiation	Yes	69	Alive	Alive or dead of other cause	Alive or dead due to cancer
5379146	49	White	2010	Right - origin of primary	504	Her2-/HR+	Moderately differentiated; Grade II	IIA	17	1	24	Married (including common law)	Beam radiation	Yes	68	Alive	Alive or dead of other cause	Alive or dead due to cancer
5379149	52	White	2010	Left - origin of primary	504	Her2-/HR+	Well differentiated; Grade I	IIA	22	0	22	Married (including common law)	Beam radiation	No/Unknown	67	Alive	Alive or dead of other cause	Alive or dead due to cancer
5379151	53	White	2010	Right - origin of primary	504	Her2-/HR+	Well differentiated; Grade I	IIIC	50	20	42	Married (including common law)	Beam radiation	Yes	63	Alive	Alive or dead of other cause	Alive or dead due to cancer
5379152	52	Asian or Pacific Islander	2010	Left - origin of primary	504	Her2-/HR+	Moderately differentiated; Grade II	IA	6	0	22	Married (including common law)	Beam radiation	No/Unknown	68	Alive	Alive or dead of other cause	Alive or dead due to cancer
5379314	59	White	2010	Left - origin of primary	504	Her2-/HR+	Well differentiated; Grade I	IA	10	0	23	Single (never married)	Beam radiation	No/Unknown	64	Alive	Alive or dead of other cause	Alive or dead due to cancer
5379317	50	White	2010	Right - origin of primary	504	Her2-/HR+	Well differentiated; Grade I	IA	12	0	22	Married (including common law)	Beam radiation	No/Unknown	67	Alive	Alive or dead of other cause	Alive or dead due to cancer
5379331	64	Asian or Pacific Islander	2010	Left - origin of primary	505	Her2+/HR+	Poorly differentiated; Grade III	IIA	36	0	22	Divorced	Beam radiation	Yes	61	Alive	Alive or dead of other cause	Alive or dead due to cancer
5379413	57	Asian or Pacific Islander	2010	Left - origin of primary	504	Her2-/HR+	Well differentiated; Grade I	IA	8	0	22	Married (including common law)	Beam radiation	No/Unknown	60	Alive	Alive or dead of other cause	Alive or dead due to cancer
5379451	61	White	2010	Right - origin of primary	501	Triple Negative	Poorly differentiated; Grade III	IA	11	0	22	Single (never married)	Beam radiation	No/Unknown	60	Alive	Alive or dead of other cause	Alive or dead due to cancer
5379468	58	White	2010	Left - origin of primary	504	Her2-/HR+	Moderately differentiated; Grade II	IA	15	0	42	Married (including common law)	None/Unknown	No/Unknown	60	Alive	Alive or dead of other cause	Alive or dead due to cancer
5379506	75	Black	2010	Right - origin of primary	504	Her2-/HR+	Well differentiated; Grade I	IIA	12	1	41	Widowed	None/Unknown	No/Unknown	71	Alive	Alive or dead of other cause	Alive or dead due to cancer
5379519	61	White	2010	Left - origin of primary	504	Her2-/HR+	Well differentiated; Grade I	IIA	10	1	22	Divorced	None/Unknown	Yes	70	Alive	Alive or dead of other cause	Alive or dead due to cancer
5379523	60	White	2010	Left - origin of primary	509	Her2-/HR+	Well differentiated; Grade I	IA	8	0	22	Married (including common law)	Beam radiation	No/Unknown	63	Alive	Alive or dead of other cause	Alive or dead due to cancer
5379525	50	White	2010	Left - origin of primary	506	Her2-/HR+	Well differentiated; Grade I	IA	5	0	24	Married (including common law)	Beam radiation	No/Unknown	62	Alive	Alive or dead of other cause	Alive or dead due to cancer
5379584	72	Asian or Pacific Islander	2010	Right - origin of primary	504	Her2-/HR+	Moderately differentiated; Grade II	IA	12	0	41	Married (including common law)	None/Unknown	No/Unknown	63	Alive	Alive or dead of other cause	Alive or dead due to cancer
5379586	59	Black	2010	Right - origin of primary	504	Her2-/HR+	Well differentiated; Grade I	IA	10	0	22	Divorced	Beam radiation	No/Unknown	64	Alive	Alive or dead of other cause	Alive or dead due to cancer
5379612	32	Asian or Pacific Islander	2010	Right - origin of primary	504	Triple Negative	Poorly differentiated; Grade III	IIA	32	0	41	Married (including common law)	None/Unknown	Yes	60	Alive	Alive or dead of other cause	Alive or dead due to cancer
5379613	75	White	2010	Left - origin of primary	504	Her2-/HR+	Moderately differentiated; Grade II	IA	8	0	22	Married (including common law)	Beam radiation	No/Unknown	60	Alive	Alive or dead of other cause	Alive or dead due to cancer
5379616	65	White	2010	Left - origin of primary	504	Her2-/HR+	Moderately differentiated; Grade II	IIA	18	1	41	Single (never married)	None/Unknown	Yes	60	Alive	Alive or dead of other cause	Alive or dead due to cancer
5379618	46	Asian or Pacific Islander	2010	Left - origin of primary	508	Her2-/HR+	Well differentiated; Grade I	IIIA	54	1	51	Married (including common law)	None/Unknown	Yes	60	Alive	Alive or dead of other cause	Alive or dead due to cancer
5379641	63	White	2010	Right - origin of primary	504	Her2-/HR+	Moderately differentiated; Grade II	IIA	14	1	22	Widowed	Beam radiation	Yes	62	Alive	Alive or dead of other cause	Alive or dead due to cancer
5379722	75	White	2010	Left - origin of primary	508	Her2-/HR+	Moderately differentiated; Grade II	IA	16	0	22	Married (including common law)	None/Unknown	No/Unknown	61	Alive	Alive or dead of other cause	Alive or dead due to cancer
5379733	74	White	2010	Left - origin of primary	505	Her2-/HR+	Moderately differentiated; Grade II	IA	17	0	23	Married (including common law)	Beam radiation	No/Unknown	62	Alive	Alive or dead of other cause	Alive or dead due to cancer
5379770	47	Black	2010	Left - origin of primary	505	Her2+/HR+	Poorly differentiated; Grade III	IIA	33	0	23	Married (including common law)	Beam radiation	Yes	61	Alive	Alive or dead of other cause	Alive or dead due to cancer
5379798	47	White	2010	Left - origin of primary	504	Triple Negative	Poorly differentiated; Grade III	IIB	25	3	51	Married (including common law)	Beam radiation	Yes	61	Alive	Alive or dead of other cause	Alive or dead due to cancer
5379810	72	White	2010	Right - origin of primary	508	Her2-/HR+	Undifferentiated; anaplastic; Grade IV	IIB	25	3	54	Divorced	Beam radiation	Yes	42	Dead	Dead (attributable to this cancer dx)	Alive or dead due to cancer
5379827	62	White	2010	Left - origin of primary	505	Her2-/HR+	Moderately differentiated; Grade II	IIA	32	0	24	Divorced	Beam radiation	No/Unknown	62	Alive	Alive or dead of other cause	Alive or dead due to cancer
5379839	60	White	2010	Left - origin of primary	504	Her2-/HR+	Poorly differentiated; Grade III	IIB	30	1	41	Single (never married)	None/Unknown	No/Unknown	63	Alive	Alive or dead of other cause	Alive or dead due to cancer
5379923	70	White	2010	Right - origin of primary	509	Her2-/HR+	Well differentiated; Grade I	IV	50	4	41	Married (including common law)	None/Unknown	No/Unknown	70	Alive	Alive or dead of other cause	Alive or dead due to cancer
5379940	63	Asian or Pacific Islander	2010	Left - origin of primary	504	Her2-/HR+	Moderately differentiated; Grade II	IA	14	0	22	Married (including common law)	Beam radiation	Yes	69	Alive	Alive or dead of other cause	Alive or dead due to cancer
5379974	31	White	2010	Left - origin of primary	509	Her2-/HR+	Moderately differentiated; Grade II	IIA	10	3	52	Married (including common law)	Beam radiation	Yes	69	Alive	Alive or dead of other cause	Alive or dead due to cancer
5380004	43	Asian or Pacific Islander	2010	Right - origin of primary	504	Her2-/HR+	Poorly differentiated; Grade III	IIIC	55	46	22	Married (including common law)	Beam radiation	Yes	63	Alive	Alive or dead of other cause	Alive or dead due to cancer
5380006	65	White	2010	Left - origin of primary	504	Her2+/HR+	Poorly differentiated; Grade III	IIB	43	3	22	Single (never married)	Beam radiation	Yes	64	Alive	Alive or dead of other cause	Alive or dead due to cancer
5380011	62	Asian or Pacific Islander	2010	Right - origin of primary	509	Her2-/HR+	Moderately differentiated; Grade II	IIB	36	3	51	Widowed	None/Unknown	No/Unknown	70	Alive	Alive or dead of other cause	Alive or dead due to cancer
5380086	45	White	2010	Left - origin of primary	508	Her2-/HR+	Poorly differentiated; Grade III	IA	12	0	49	Single (never married)	None/Unknown	Yes	62	Alive	Alive or dead of other cause	Alive or dead due to cancer
5380105	34	White	2010	Right - origin of primary	508	Her2+/HR+	Moderately differentiated; Grade II	IIB	30	3	49	Single (never married)	Beam radiation	Yes	64	Alive	Alive or dead of other cause	Alive or dead due to cancer
5380132	47	White	2010	Left - origin of primary	502	Her2-/HR+	Moderately differentiated; Grade II	IIA	20	3	49	Married (including common law)	None/Unknown	Yes	58	Alive	Alive or dead of other cause	Alive or dead due to cancer
5380144	42	White	2010	Left - origin of primary	508	Her2-/HR+	Moderately differentiated; Grade II	IB	18	1	42	Married (including common law)	None/Unknown	Yes	63	Alive	Alive or dead of other cause	Alive or dead due to cancer
5380246	64	White	2010	Left - origin of primary	502	Her2-/HR+	Moderately differentiated; Grade II	IA	11	0	22	Single (never married)	Radioisotopes	No/Unknown	65	Alive	Alive or dead of other cause	Alive or dead due to cancer
5380296	73	Asian or Pacific Islander	2010	Right - origin of primary	504	Her2+/HR+	Poorly differentiated; Grade III	IIIA	56	6	22	Widowed	Beam radiation	Yes	64	Alive	Alive or dead of other cause	Alive or dead due to cancer
5380300	49	White	2010	Left - origin of primary	503	Her2-/HR+	Well differentiated; Grade I	IA	1	0	23	Single (never married)	None/Unknown	No/Unknown	71	Alive	Alive or dead of other cause	Alive or dead due to cancer
5380303	52	Asian or Pacific Islander	2010	Right - origin of primary	504	Her2-/HR+	Moderately differentiated; Grade II	IA	16	0	22	Single (never married)	Beam radiation	No/Unknown	64	Alive	Alive or dead of other cause	Alive or dead due to cancer
5380307	56	Asian or Pacific Islander	2010	Right - origin of primary	504	Her2-/HR+	Moderately differentiated; Grade II	IIB	60	0	41	Married (including common law)	None/Unknown	Yes	70	Alive	Alive or dead of other cause	Alive or dead due to cancer
5380405	61	Asian or Pacific Islander	2010	Right - origin of primary	509	Her2-/HR+	Moderately differentiated; Grade II	IIA	50	0	21	Married (including common law)	Beam radiation	Yes	68	Alive	Alive or dead of other cause	Alive or dead due to cancer
5380406	55	Black	2010	Right - origin of primary	505	Her2+/HR-	Moderately differentiated; Grade II	IIIA	20	5	22	Single (never married)	Beam radiation	Yes	68	Alive	Alive or dead of other cause	Alive or dead due to cancer
5380407	47	White	2010	Left - origin of primary	504	Her2-/HR+	Moderately differentiated; Grade II	IIIA	42	4	51	Married (including common law)	Beam radiation	Yes	64	Alive	Alive or dead of other cause	Alive or dead due to cancer
5380413	66	Asian or Pacific Islander	2010	Right - origin of primary	502	Her2-/HR+	Well differentiated; Grade I	IIA	31	0	41	Single (never married)	None/Unknown	No/Unknown	60	Alive	Alive or dead of other cause	Alive or dead due to cancer
5380416	37	Asian or Pacific Islander	2010	Right - origin of primary	504	Her2-/HR+	Poorly differentiated; Grade III	IIA	21	0	80	Married (including common law)	None/Unknown	Yes	65	Alive	Alive or dead of other cause	Alive or dead due to cancer
5380444	49	Asian or Pacific Islander	2010	Left - origin of primary	508	Triple Negative	Well differentiated; Grade I	IA	11	0	23	Married (including common law)	Beam radiation	No/Unknown	60	Alive	Alive or dead of other cause	Alive or dead due to cancer
5380501	44	Asian or Pacific Islander	2010	Left - origin of primary	508	Her2-/HR+	Moderately differentiated; Grade II	IIA	11	1	46	Married (including common law)	None/Unknown	Yes	68	Alive	Alive or dead of other cause	Alive or dead due to cancer
5380511	44	Black	2010	Right - origin of primary	504	Her2+/HR-	Poorly differentiated; Grade III	IB	20	1	23	Married (including common law)	None/Unknown	Yes	71	Alive	Alive or dead of other cause	Alive or dead due to cancer
5380678	36	White	2010	Left - origin of primary	502	Her2-/HR+	Moderately differentiated; Grade II	IA	9	0	45	Married (including common law)	None/Unknown	No/Unknown	69	Alive	Alive or dead of other cause	Alive or dead due to cancer
5380707	58	White	2010	Left - origin of primary	509	Triple Negative	Poorly differentiated; Grade III	IA	20	0	50	Married (including common law)	Beam radiation	Yes	65	Alive	Alive or dead of other cause	Alive or dead due to cancer
5380732	63	White	2010	Left - origin of primary	504	Her2-/HR+	Well differentiated; Grade I	IA	14	0	22	Married (including common law)	Beam radiation	No/Unknown	62	Alive	Alive or dead of other cause	Alive or dead due to cancer
5380784	61	White	2010	Right - origin of primary	509	Her2-/HR+	Moderately differentiated; Grade II	IA	5	0	45	Married (including common law)	None/Unknown	No/Unknown	63	Alive	Alive or dead of other cause	Alive or dead due to cancer
5380791	59	Asian or Pacific Islander	2010	Left - origin of primary	504	Her2-/HR+	Moderately differentiated; Grade II	IA	4	0	23	Single (never married)	Beam radiation	No/Unknown	62	Alive	Alive or dead of other cause	Alive or dead due to cancer
5380831	59	Black	2010	Right - origin of primary	504	Triple Negative	Poorly differentiated; Grade III	IA	9	0	23	Married (including common law)	Beam radiation	No/Unknown	63	Alive	Alive or dead of other cause	Alive or dead due to cancer
5380886	46	White	2010	Left - origin of primary	504	Her2-/HR+	Moderately differentiated; Grade II	IIIA	57	8	51	Married (including common law)	Beam radiation	Yes	61	Alive	Alive or dead of other cause	Alive or dead due to cancer
5380887	55	Black	2010	Right - origin of primary	504	Her2-/HR+	Poorly differentiated; Grade III	IIIA	28	4	22	Widowed	Beam radiation	Yes	62	Alive	Alive or dead of other cause	Alive or dead due to cancer
5380893	59	White	2010	Left - origin of primary	509	Her2-/HR+	Moderately differentiated; Grade II	IIB	30	1	40	Single (never married)	Beam radiation	Yes	61	Alive	Alive or dead of other cause	Alive or dead due to cancer
5380895	67	White	2010	Right - origin of primary	508	Her2+/HR+	Moderately differentiated; Grade II	IA	15	0	22	Married (including common law)	Beam radiation	Yes	61	Alive	Alive or dead of other cause	Alive or dead due to cancer
5380918	37	Asian or Pacific Islander	2010	Right - origin of primary	504	Her2+/HR-	Poorly differentiated; Grade III	IIB	43	1	22	Married (including common law)	Beam radiation	Yes	66	Alive	Alive or dead of other cause	Alive or dead due to cancer
5381107	49	Black	2010	Left - origin of primary	504	Her2-/HR+	Well differentiated; Grade I	IIIC	20	2	51	Divorced	Beam radiation	Yes	64	Alive	Alive or dead of other cause	Alive or dead due to cancer
5381230	49	White	2010	Right - origin of primary	504	Her2-/HR+	Well differentiated; Grade I	IIA	28	0	23	Married (including common law)	Beam radiation	No/Unknown	66	Alive	Alive or dead of other cause	Alive or dead due to cancer
5381233	64	White	2010	Right - origin of primary	504	Her2-/HR+	Moderately differentiated; Grade II	IA	6	0	22	Divorced	Beam radiation	No/Unknown	66	Alive	Alive or dead of other cause	Alive or dead due to cancer
5381290	35	Asian or Pacific Islander	2010	Right - origin of primary	502	Her2-/HR+	Moderately differentiated; Grade II	IIB	23	3	22	Married (including common law)	Beam radiation	Yes	63	Alive	Alive or dead of other cause	Alive or dead due to cancer
5381337	50	White	2010	Right - origin of primary	504	Her2-/HR+	Moderately differentiated; Grade II	IIA	50	0	41	Married (including common law)	None/Unknown	Yes	62	Alive	Alive or dead of other cause	Alive or dead due to cancer
5381341	50	White	2010	Right - origin of primary	504	Her2-/HR+	Poorly differentiated; Grade III	IIA	20	3	41	Married (including common law)	Beam radiation	Yes	62	Alive	Alive or dead of other cause	Alive or dead due to cancer
5381365	72	White	2010	Right - origin of primary	502	Her2-/HR+	Poorly differentiated; Grade III	IIA	8	1	22	Married (including common law)	Beam radiation	Yes	67	Alive	Alive or dead of other cause	Alive or dead due to cancer
5381432	56	Asian or Pacific Islander	2010	Left - origin of primary	502	Her2-/HR+	Moderately differentiated; Grade II	IIIA	138	8	51	Married (including common law)	Beam radiation	Yes	60	Dead	Dead (attributable to this cancer dx)	Alive or dead due to cancer
5381479	59	Asian or Pacific Islander	2010	Right - origin of primary	501	Her2-/HR+	Well differentiated; Grade I	IIIA	95	1	51	Divorced	Beam radiation	Yes	67	Alive	Alive or dead of other cause	Alive or dead due to cancer
5381484	55	Black	2010	Right - origin of primary	509	Her2+/HR+	Well differentiated; Grade I	IA	20	0	22	Single (never married)	Radiation, NOS method or source not specified	Yes	67	Alive	Alive or dead of other cause	Alive or dead due to cancer
5381544	61	White	2010	Right - origin of primary	509	Her2-/HR+	Poorly differentiated; Grade III	IB	18	1	22	Married (including common law)	Beam radiation	Yes	64	Alive	Alive or dead of other cause	Alive or dead due to cancer
5381547	53	White	2010	Right - origin of primary	509	Her2+/HR-	Poorly differentiated; Grade III	IA	5	0	41	Married (including common law)	None/Unknown	No/Unknown	65	Alive	Alive or dead of other cause	Alive or dead due to cancer
5381550	51	Asian or Pacific Islander	2010	Right - origin of primary	509	Her2-/HR+	Moderately differentiated; Grade II	IA	9	0	22	Married (including common law)	Beam radiation	No/Unknown	65	Alive	Alive or dead of other cause	Alive or dead due to cancer
5381553	54	White	2010	Right - origin of primary	509	Her2-/HR+	Poorly differentiated; Grade III	IA	19	0	21	Married (including common law)	Beam radiation	No/Unknown	61	Alive	Alive or dead of other cause	Alive or dead due to cancer
5381554	73	White	2010	Right - origin of primary	508	Her2-/HR+	Well differentiated; Grade I	IA	9	0	22	Widowed	None/Unknown	No/Unknown	65	Alive	Alive or dead of other cause	Alive or dead due to cancer
5381557	44	White	2010	Right - origin of primary	508	Her2-/HR+	Poorly differentiated; Grade III	IIIB	55	10	52	Married (including common law)	Beam radiation	Yes	61	Alive	Alive or dead of other cause	Alive or dead due to cancer
5381558	63	White	2010	Right - origin of primary	505	Her2-/HR+	Poorly differentiated; Grade III	IA	9	0	22	Married (including common law)	Beam radiation	No/Unknown	61	Alive	Alive or dead of other cause	Alive or dead due to cancer
5381563	69	Asian or Pacific Islander	2010	Right - origin of primary	504	Her2-/HR+	Moderately differentiated; Grade II	IIB	22	3	22	Married (including common law)	Beam radiation	Yes	61	Alive	Alive or dead of other cause	Alive or dead due to cancer
5381566	69	White	2010	Left - origin of primary	504	Her2-/HR+	Well differentiated; Grade I	IIA	18	1	22	Single (never married)	Beam radiation	No/Unknown	69	Alive	Alive or dead of other cause	Alive or dead due to cancer
5381568	52	White	2010	Left - origin of primary	504	Her2-/HR+	Well differentiated; Grade I	IA	7	0	22	Divorced	Beam radiation	No/Unknown	69	Alive	Alive or dead of other cause	Alive or dead due to cancer
5381583	40	White	2010	Right - origin of primary	504	Her2-/HR+	Moderately differentiated; Grade II	IA	5	0	23	Married (including common law)	Beam radiation	No/Unknown	63	Alive	Alive or dead of other cause	Alive or dead due to cancer
5381621	72	White	2010	Right - origin of primary	502	Her2-/HR+	Moderately differentiated; Grade II	IIA	25	0	22	Single (never married)	Beam radiation	No/Unknown	63	Alive	Alive or dead of other cause	Alive or dead due to cancer
5381630	61	White	2010	Left - origin of primary	504	Her2+/HR+	Poorly differentiated; Grade III	IA	3	0	24	Married (including common law)	Beam radiation	No/Unknown	63	Alive	Alive or dead of other cause	Alive or dead due to cancer
5381634	66	White	2010	Left - origin of primary	509	Her2-/HR+	Well differentiated; Grade I	IIIA	25	6	42	Married (including common law)	Beam radiation	Yes	64	Alive	Alive or dead of other cause	Alive or dead due to cancer
5381648	64	White	2010	Left - origin of primary	509	Her2-/HR+	Moderately differentiated; Grade II	IIB	30	2	53	Married (including common law)	Beam radiation	Yes	63	Alive	Alive or dead of other cause	Alive or dead due to cancer
5381671	67	White	2010	Right - origin of primary	504	Her2-/HR+	Well differentiated; Grade I	IA	11	0	22	Married (including common law)	Beam radiation	No/Unknown	64	Alive	Alive or dead of other cause	Alive or dead due to cancer
5381682	45	White	2010	Left - origin of primary	504	Her2-/HR+	Moderately differentiated; Grade II	IIA	24	0	22	Married (including common law)	Beam radiation	No/Unknown	64	Alive	Alive or dead of other cause	Alive or dead due to cancer
5381695	72	White	2010	Right - origin of primary	504	Her2-/HR+	Well differentiated; Grade I	IA	15	0	20	Married (including common law)	None/Unknown	No/Unknown	36	Dead	Alive or dead of other cause	Dead (attributable to causes other than this cancer dx)
5381698	38	White	2010	Right - origin of primary	509	Her2-/HR+	Moderately differentiated; Grade II	IA	8	0	22	Married (including common law)	Beam radiation	No/Unknown	64	Alive	Alive or dead of other cause	Alive or dead due to cancer
5381721	77	White	2010	Left - origin of primary	504	Her2-/HR+	Moderately differentiated; Grade II	IIA	22	0	22	Married (including common law)	Beam radiation	No/Unknown	64	Alive	Alive or dead of other cause	Alive or dead due to cancer
5381726	66	White	2010	Left - origin of primary	509	Her2-/HR+	Moderately differentiated; Grade II	IA	8	0	52	Married (including common law)	None/Unknown	No/Unknown	65	Alive	Alive or dead of other cause	Alive or dead due to cancer
5381741	66	White	2010	Left - origin of primary	504	Her2-/HR+	Well differentiated; Grade I	IA	11	0	22	Married (including common law)	Beam radiation	No/Unknown	63	Alive	Alive or dead of other cause	Alive or dead due to cancer
5381765	49	Asian or Pacific Islander	2010	Right - origin of primary	508	Her2-/HR+	Well differentiated; Grade I	IIA	22	0	22	Married (including common law)	Beam radiation	Yes	40	Dead	Alive or dead of other cause	Dead (attributable to causes other than this cancer dx)
5381792	50	White	2010	Right - origin of primary	504	Her2-/HR+	Moderately differentiated; Grade II	IIB	50	1	42	Married (including common law)	None/Unknown	Yes	68	Alive	Alive or dead of other cause	Alive or dead due to cancer
5381795	55	White	2010	Right - origin of primary	509	Her2-/HR+	Well differentiated; Grade I	IA	10	0	23	Married (including common law)	Beam radiation	No/Unknown	64	Alive	Alive or dead of other cause	Alive or dead due to cancer
5381801	71	White	2010	Right - origin of primary	503	Her2-/HR+	Moderately differentiated; Grade II	IA	11	0	23	Single (never married)	Radioactive implants	No/Unknown	62	Alive	Alive or dead of other cause	Alive or dead due to cancer
5381816	35	White	2010	Left - origin of primary	508	Triple Negative	Undifferentiated; anaplastic; Grade IV	IA	13	0	52	Married (including common law)	None/Unknown	No/Unknown	63	Alive	Alive or dead of other cause	Alive or dead due to cancer
5381820	47	Asian or Pacific Islander	2010	Left - origin of primary	508	Her2+/HR+	Moderately differentiated; Grade II	IIA	20	1	23	Married (including common law)	None/Unknown	Yes	4	Alive	Alive or dead of other cause	Alive or dead due to cancer
5381823	45	White	2010	Right - origin of primary	504	Her2-/HR+	Well differentiated; Grade I	IIIA	800	5	52	Married (including common law)	None/Unknown	Yes	65	Alive	Alive or dead of other cause	Alive or dead due to cancer
5381824	36	Asian or Pacific Islander	2010	Right - origin of primary	508	Her2-/HR+	Moderately differentiated; Grade II	IIIA	70	3	57	Married (including common law)	Beam radiation	Yes	42	Dead	Dead (attributable to this cancer dx)	Alive or dead due to cancer
5381883	60	White	2010	Right - origin of primary	504	Her2-/HR+	Moderately differentiated; Grade II	IIB	30	2	54	Single (never married)	Beam radiation	Yes	60	Alive	Alive or dead of other cause	Alive or dead due to cancer
5381884	78	White	2010	Left - origin of primary	504	Her2-/HR+	Moderately differentiated; Grade II	IA	16	0	51	Widowed	None/Unknown	No/Unknown	50	Dead	Alive or dead of other cause	Dead (attributable to causes other than this cancer dx)
5381886	53	Asian or Pacific Islander	2010	Left - origin of primary	504	Her2-/HR+	Poorly differentiated; Grade III	IIA	37	0	41	Married (including common law)	None/Unknown	Yes	60	Alive	Alive or dead of other cause	Alive or dead due to cancer
5381887	36	White	2010	Right - origin of primary	505	Her2-/HR+	Moderately differentiated; Grade II	IIA	16	2	47	Married (including common law)	Beam radiation	Yes	60	Alive	Alive or dead of other cause	Alive or dead due to cancer
5381917	48	Asian or Pacific Islander	2010	Right - origin of primary	505	Her2-/HR+	Moderately differentiated; Grade II	IA	18	0	22	Married (including common law)	Beam radiation	No/Unknown	34	Alive	Alive or dead of other cause	Alive or dead due to cancer
5381955	39	Asian or Pacific Islander	2010	Right - origin of primary	504	Her2-/HR+	Moderately differentiated; Grade II	IIIA	51	1	22	Married (including common law)	Beam radiation	Yes	58	Alive	Alive or dead of other cause	Alive or dead due to cancer
5382069	42	Black	2010	Left - origin of primary	502	Her2-/HR+	Poorly differentiated; Grade III	IIA	25	0	22	Single (never married)	Beam radiation	Yes	61	Alive	Alive or dead of other cause	Alive or dead due to cancer
5382073	62	White	2010	Right - origin of primary	502	Her2-/HR+	Moderately differentiated; Grade II	IA	9	0	22	Married (including common law)	Beam radiation	Yes	64	Alive	Alive or dead of other cause	Alive or dead due to cancer
5382154	77	White	2010	Left - origin of primary	504	Her2-/HR+	Moderately differentiated; Grade II	IIIC	44	13	23	Married (including common law)	Beam radiation	Yes	55	Dead	Dead (attributable to this cancer dx)	Alive or dead due to cancer
5382186	62	Black	2010	Left - origin of primary	504	Her2-/HR+	Poorly differentiated; Grade III	IV	43	9	22	Single (never married)	None/Unknown	No/Unknown	56	Dead	Dead (attributable to this cancer dx)	Alive or dead due to cancer
5382196	42	White	2010	Left - origin of primary	508	Her2-/HR+	Moderately differentiated; Grade II	IA	12	0	22	Married (including common law)	Beam radiation	No/Unknown	62	Alive	Alive or dead of other cause	Alive or dead due to cancer
5382204	41	White	2010	Left - origin of primary	508	Her2+/HR+	Poorly differentiated; Grade III	IA	18	0	23	Divorced	None/Unknown	No/Unknown	69	Alive	Alive or dead of other cause	Alive or dead due to cancer
5382218	47	White	2010	Left - origin of primary	502	Her2-/HR+	Poorly differentiated; Grade III	IA	13	0	23	Married (including common law)	None/Unknown	Yes	67	Alive	Alive or dead of other cause	Alive or dead due to cancer
5382220	48	White	2010	Right - origin of primary	503	Her2-/HR+	Well differentiated; Grade I	IIA	12	1	23	Single (never married)	Beam radiation	Yes	65	Alive	Alive or dead of other cause	Alive or dead due to cancer
5382223	34	White	2010	Right - origin of primary	504	Her2+/HR-	Moderately differentiated; Grade II	IB	6	1	54	Married (including common law)	Beam radiation	Yes	66	Alive	Alive or dead of other cause	Alive or dead due to cancer
5382229	69	White	2010	Left - origin of primary	502	Her2-/HR+	Well differentiated; Grade I	IA	10	0	24	Married (including common law)	Beam radiation	No/Unknown	48	Alive	Alive or dead of other cause	Alive or dead due to cancer
5382255	71	White	2010	Left - origin of primary	503	Her2-/HR+	Moderately differentiated; Grade II	IA	14	0	41	Divorced	None/Unknown	No/Unknown	60	Alive	Alive or dead of other cause	Alive or dead due to cancer
5382256	54	White	2010	Left - origin of primary	504	Her2-/HR+	Well differentiated; Grade I	IA	12	0	42	Married (including common law)	None/Unknown	No/Unknown	62	Alive	Alive or dead of other cause	Alive or dead due to cancer
5382275	71	White	2010	Right - origin of primary	508	Her2-/HR+	Moderately differentiated; Grade II	IA	15	0	22	Widowed	Beam radiation	No/Unknown	67	Alive	Alive or dead of other cause	Alive or dead due to cancer
5382280	52	White	2010	Right - origin of primary	509	Her2-/HR+	Moderately differentiated; Grade II	IIIB	75	2	41	Married (including common law)	None/Unknown	No/Unknown	61	Alive	Alive or dead of other cause	Alive or dead due to cancer
5382315	68	Asian or Pacific Islander	2010	Left - origin of primary	508	Her2-/HR+	Well differentiated; Grade I	IA	10	0	22	Widowed	Beam radiation	No/Unknown	62	Alive	Alive or dead of other cause	Alive or dead due to cancer
5382335	58	Asian or Pacific Islander	2010	Left - origin of primary	508	Her2-/HR+	Moderately differentiated; Grade II	IA	4	0	41	Married (including common law)	None/Unknown	No/Unknown	61	Alive	Alive or dead of other cause	Alive or dead due to cancer
5382349	66	White	2010	Right - origin of primary	508	Her2-/HR+	Well differentiated; Grade I	IIB	49	1	24	Widowed	Beam radiation	No/Unknown	60	Alive	Alive or dead of other cause	Alive or dead due to cancer
5382382	37	White	2010	Left - origin of primary	504	Her2-/HR+	Poorly differentiated; Grade III	IIB	39	2	55	Married (including common law)	Beam radiation	Yes	21	Alive	Alive or dead of other cause	Alive or dead due to cancer
5382385	55	White	2010	Right - origin of primary	504	Her2-/HR+	Moderately differentiated; Grade II	IA	18	0	22	Married (including common law)	Beam radiation	No/Unknown	61	Alive	Alive or dead of other cause	Alive or dead due to cancer
5382388	59	White	2010	Right - origin of primary	504	Her2-/HR+	Well differentiated; Grade I	IA	10	0	22	Married (including common law)	Beam radiation	No/Unknown	60	Alive	Alive or dead of other cause	Alive or dead due to cancer
5382392	70	White	2010	Left - origin of primary	502	Her2+/HR+	Moderately differentiated; Grade II	IA	12	0	23	Single (never married)	Beam radiation	Yes	62	Alive	Alive or dead of other cause	Alive or dead due to cancer
5382400	61	Asian or Pacific Islander	2010	Left - origin of primary	509	Her2+/HR-	Moderately differentiated; Grade II	IA	6	0	41	Married (including common law)	None/Unknown	No/Unknown	60	Alive	Alive or dead of other cause	Alive or dead due to cancer
5382424	50	White	2010	Right - origin of primary	508	Her2+/HR+	Poorly differentiated; Grade III	IIA	22	0	22	Married (including common law)	Beam radiation	Yes	65	Alive	Alive or dead of other cause	Alive or dead due to cancer
5382573	45	White	2010	Right - origin of primary	504	Her2-/HR+	Moderately differentiated; Grade II	IIA	14	1	22	Married (including common law)	Beam radiation	Yes	60	Alive	Alive or dead of other cause	Alive or dead due to cancer
5382576	44	Asian or Pacific Islander	2010	Right - origin of primary	504	Her2-/HR+	Well differentiated; Grade I	IA	18	0	22	Single (never married)	Beam radiation	No/Unknown	63	Alive	Alive or dead of other cause	Alive or dead due to cancer
5382585	59	White	2010	Right - origin of primary	503	Her2+/HR+	Poorly differentiated; Grade III	IIIA	25	4	20	Divorced	Beam radiation	Yes	68	Alive	Alive or dead of other cause	Alive or dead due to cancer
5382746	69	White	2010	Left - origin of primary	503	Triple Negative	Poorly differentiated; Grade III	IIA	15	1	22	Married (including common law)	Beam radiation	Yes	62	Alive	Alive or dead of other cause	Alive or dead due to cancer
5382749	64	White	2010	Right - origin of primary	504	Her2-/HR+	Well differentiated; Grade I	IA	9	0	41	Married (including common law)	None/Unknown	No/Unknown	60	Alive	N/A not first tumor	N/A not first tumor
5382756	60	White	2010	Left - origin of primary	502	Her2-/HR+	Moderately differentiated; Grade II	IA	12	0	22	Married (including common law)	Beam radiation	No/Unknown	64	Alive	Alive or dead of other cause	Alive or dead due to cancer
5382798	54	Black	2010	Left - origin of primary	503	Her2-/HR+	Moderately differentiated; Grade II	IA	12	0	22	Married (including common law)	Beam radiation	No/Unknown	64	Alive	Alive or dead of other cause	Alive or dead due to cancer
5383052	43	White	2010	Right - origin of primary	504	Her2-/HR+	Moderately differentiated; Grade II	IIA	39	0	22	Single (never married)	Beam radiation	No/Unknown	60	Alive	Alive or dead of other cause	Alive or dead due to cancer
5383236	65	White	2010	Right - origin of primary	501	Her2-/HR+	Moderately differentiated; Grade II	IIA	28	0	22	Married (including common law)	Beam radiation	No/Unknown	60	Alive	Alive or dead of other cause	Alive or dead due to cancer
5383238	52	White	2010	Right - origin of primary	504	Her2+/HR+	Moderately differentiated; Grade II	IA	10	0	45	Single (never married)	None/Unknown	Yes	60	Alive	Alive or dead of other cause	Alive or dead due to cancer
5383243	70	White	2010	Left - origin of primary	504	Her2-/HR+	Moderately differentiated; Grade II	IA	10	0	45	Married (including common law)	None/Unknown	No/Unknown	60	Alive	Alive or dead of other cause	Alive or dead due to cancer
5383565	67	Asian or Pacific Islander	2010	Left - origin of primary	505	Her2-/HR+	Moderately differentiated; Grade II	IIA	25	0	41	Single (never married)	None/Unknown	Yes	60	Alive	Alive or dead of other cause	Alive or dead due to cancer
5383568	58	White	2010	Left - origin of primary	504	Her2-/HR+	Well differentiated; Grade I	IA	16	0	24	Single (never married)	Beam radiation	No/Unknown	61	Alive	Alive or dead of other cause	Alive or dead due to cancer
5383764	66	White	2010	Right - origin of primary	508	Her2-/HR+	Well differentiated; Grade I	IIA	23	0	45	Divorced	None/Unknown	No/Unknown	61	Alive	Alive or dead of other cause	Alive or dead due to cancer
5383796	54	Asian or Pacific Islander	2010	Left - origin of primary	503	Her2-/HR+	Well differentiated; Grade I	IA	7	0	22	Married (including common law)	Beam radiation	No/Unknown	61	Alive	Alive or dead of other cause	Alive or dead due to cancer
5383837	58	White	2010	Right - origin of primary	504	Triple Negative	Moderately differentiated; Grade II	IIIA	13	5	41	Single (never married)	Beam radiation	Yes	62	Alive	Alive or dead of other cause	Alive or dead due to cancer
5383879	58	White	2010	Left - origin of primary	503	Her2-/HR+	Well differentiated; Grade I	IA	9	0	22	Divorced	Beam radiation	No/Unknown	66	Alive	Alive or dead of other cause	Alive or dead due to cancer
5383883	45	Asian or Pacific Islander	2010	Right - origin of primary	508	Triple Negative	Poorly differentiated; Grade III	IIB	27	2	41	Married (including common law)	None/Unknown	Yes	71	Alive	Alive or dead of other cause	Alive or dead due to cancer
5383888	55	White	2010	Right - origin of primary	504	Her2-/HR+	Moderately differentiated; Grade II	IA	18	0	22	Single (never married)	Beam radiation	No/Unknown	62	Alive	Alive or dead of other cause	Alive or dead due to cancer
5383889	64	White	2010	Right - origin of primary	502	Her2-/HR+	Moderately differentiated; Grade II	IV	19	0	22	Married (including common law)	Beam radiation	Yes	20	Dead	Alive or dead of other cause	Dead (attributable to causes other than this cancer dx)
5383904	37	White	2010	Right - origin of primary	504	Her2-/HR+	Well differentiated; Grade I	IIA	25	0	42	Married (including common law)	Beam radiation	Yes	66	Alive	Alive or dead of other cause	Alive or dead due to cancer
5383905	58	White	2010	Left - origin of primary	508	Her2-/HR+	Moderately differentiated; Grade II	IA	9	0	20	Married (including common law)	Radioactive implants	No/Unknown	66	Alive	Alive or dead of other cause	Alive or dead due to cancer
5383968	72	White	2010	Left - origin of primary	509	Her2-/HR+	Moderately differentiated; Grade II	IA	10	0	22	Married (including common law)	Beam radiation	No/Unknown	62	Alive	Alive or dead of other cause	Alive or dead due to cancer
5383980	50	Asian or Pacific Islander	2010	Right - origin of primary	505	Her2+/HR+	Poorly differentiated; Grade III	IB	19	1	23	Married (including common law)	Beam radiation	Yes	59	Dead	Dead (attributable to this cancer dx)	Alive or dead due to cancer
5384203	47	Black	2010	Left - origin of primary	504	Her2-/HR+	Poorly differentiated; Grade III	IIA	12	2	23	Single (never married)	Beam radiation	Yes	42	Dead	Alive or dead of other cause	Dead (attributable to causes other than this cancer dx)
5384211	53	White	2010	Right - origin of primary	505	Triple Negative	Poorly differentiated; Grade III	IIIA	35	4	51	Married (including common law)	Beam radiation	Yes	42	Dead	Alive or dead of other cause	Dead (attributable to causes other than this cancer dx)
5384238	55	Asian or Pacific Islander	2010	Right - origin of primary	504	Her2+/HR+	Poorly differentiated; Grade III	IIA	20	2	51	Married (including common law)	None/Unknown	Yes	63	Alive	Alive or dead of other cause	Alive or dead due to cancer
5384241	60	Asian or Pacific Islander	2010	Right - origin of primary	504	Her2+/HR-	Poorly differentiated; Grade III	IA	3	0	51	Married (including common law)	None/Unknown	No/Unknown	63	Alive	Alive or dead of other cause	Alive or dead due to cancer
5384245	72	Asian or Pacific Islander	2010	Left - origin of primary	508	Her2+/HR-	Moderately differentiated; Grade II	IA	8	0	51	Married (including common law)	None/Unknown	No/Unknown	62	Alive	Alive or dead of other cause	Alive or dead due to cancer
5384347	52	White	2010	Left - origin of primary	505	Her2-/HR+	Well differentiated; Grade I	IA	5	0	22	Married (including common law)	Beam radiation	No/Unknown	64	Alive	Alive or dead of other cause	Alive or dead due to cancer
5384350	70	White	2010	Left - origin of primary	504	Her2-/HR+	Moderately differentiated; Grade II	IA	6	0	23	Married (including common law)	Beam radiation	No/Unknown	64	Alive	Alive or dead of other cause	Alive or dead due to cancer
5384365	42	White	2010	Left - origin of primary	504	Triple Negative	Moderately differentiated; Grade II	IIB	40	2	41	Married (including common law)	Beam radiation	Yes	21	Dead	N/A not first tumor	N/A not first tumor
5384415	59	Asian or Pacific Islander	2010	Right - origin of primary	502	Her2-/HR+	Well differentiated; Grade I	IA	18	0	22	Married (including common law)	Beam radiation	Yes	52	Alive	Alive or dead of other cause	Alive or dead due to cancer
5384559	35	White	2010	Left - origin of primary	501	Her2+/HR+	Moderately differentiated; Grade II	IIA	21	0	66	Married (including common law)	None/Unknown	Yes	67	Alive	Alive or dead of other cause	Alive or dead due to cancer
5384567	41	Asian or Pacific Islander	2010	Right - origin of primary	508	Her2-/HR+	Poorly differentiated; Grade III	IIA	22	0	23	Married (including common law)	Beam radiation	Yes	63	Alive	Alive or dead of other cause	Alive or dead due to cancer
5384568	51	White	2010	Right - origin of primary	508	Her2-/HR+	Poorly differentiated; Grade III	IIB	24	1	22	Married (including common law)	Beam radiation	Yes	63	Alive	Alive or dead of other cause	Alive or dead due to cancer
5384663	67	White	2010	Right - origin of primary	504	Her2-/HR+	Moderately differentiated; Grade II	IIA	35	0	22	Divorced	Beam radiation	No/Unknown	60	Alive	Alive or dead of other cause	Alive or dead due to cancer
5384664	38	White	2010	Right - origin of primary	502	Her2-/HR+	Poorly differentiated; Grade III	IA	11	0	22	Married (including common law)	Beam radiation	No/Unknown	63	Alive	Alive or dead of other cause	Alive or dead due to cancer
5384667	67	White	2010	Right - origin of primary	502	Triple Negative	Poorly differentiated; Grade III	IA	9	0	22	Divorced	Beam radiation	Yes	64	Alive	Alive or dead of other cause	Alive or dead due to cancer
5384669	41	Asian or Pacific Islander	2010	Left - origin of primary	502	Her2-/HR+	Moderately differentiated; Grade II	IIIB	22	0	22	Married (including common law)	Beam radiation	Yes	47	Alive	Alive or dead of other cause	Alive or dead due to cancer
5384674	50	White	2010	Left - origin of primary	508	Her2-/HR+	Moderately differentiated; Grade II	IIA	35	0	23	Married (including common law)	Beam radiation	Yes	61	Alive	Alive or dead of other cause	Alive or dead due to cancer
5384698	49	White	2010	Left - origin of primary	502	Her2-/HR+	Moderately differentiated; Grade II	IIA	35	0	23	Single (never married)	Beam radiation	Yes	35	Dead	Alive or dead of other cause	Dead (attributable to causes other than this cancer dx)
5384778	51	Asian or Pacific Islander	2010	Left - origin of primary	508	Her2-/HR+	Moderately differentiated; Grade II	IA	6	0	51	Single (never married)	None/Unknown	No/Unknown	66	Alive	Alive or dead of other cause	Alive or dead due to cancer
5384867	68	White	2010	Right - origin of primary	506	Her2-/HR+	Moderately differentiated; Grade II	IA	20	0	23	Divorced	Beam radiation	No/Unknown	62	Alive	Alive or dead of other cause	Alive or dead due to cancer
5384891	70	Asian or Pacific Islander	2010	Left - origin of primary	504	Her2-/HR+	Moderately differentiated; Grade II	IIA	27	0	22	Married (including common law)	Beam radiation	No/Unknown	11	Alive	Alive or dead of other cause	Alive or dead due to cancer
5384893	48	White	2010	Right - origin of primary	508	Her2-/HR+	Poorly differentiated; Grade III	IIB	24	2	52	Married (including common law)	None/Unknown	Yes	26	Dead	Dead (attributable to this cancer dx)	Alive or dead due to cancer
5384899	77	White	2010	Right - origin of primary	508	Her2-/HR+	Poorly differentiated; Grade III	IIB	28	2	23	Divorced	Beam radiation	No/Unknown	64	Alive	Alive or dead of other cause	Alive or dead due to cancer
5384934	46	White	2010	Left - origin of primary	508	Triple Negative	Poorly differentiated; Grade III	IIA	50	0	54	Single (never married)	None/Unknown	Yes	15	Dead	Dead (attributable to this cancer dx)	Alive or dead due to cancer
5384935	65	White	2010	Right - origin of primary	508	Her2-/HR+	Well differentiated; Grade I	IIIA	105	2	40	Married (including common law)	Beam radiation	No/Unknown	61	Alive	N/A not first tumor	N/A not first tumor
5384943	52	White	2010	Left - origin of primary	505	Her2-/HR+	Well differentiated; Grade I	IA	11	0	20	Married (including common law)	Beam radiation	No/Unknown	67	Alive	Alive or dead of other cause	Alive or dead due to cancer
5384956	57	White	2010	Left - origin of primary	508	Her2-/HR+	Moderately differentiated; Grade II	IIB	48	3	80	Single (never married)	Beam radiation	Yes	67	Alive	Alive or dead of other cause	Alive or dead due to cancer
5384968	77	White	2010	Left - origin of primary	508	Her2-/HR+	Well differentiated; Grade I	IA	6	0	20	Married (including common law)	Beam radiation	No/Unknown	61	Alive	Alive or dead of other cause	Alive or dead due to cancer
5385092	61	White	2010	Right - origin of primary	502	Her2-/HR+	Well differentiated; Grade I	IA	2	0	22	Married (including common law)	Radioactive implants	No/Unknown	60	Alive	Alive or dead of other cause	Alive or dead due to cancer
5385122	64	White	2010	Left - origin of primary	504	Her2-/HR+	Well differentiated; Grade I	IIIA	45	4	51	Married (including common law)	Beam radiation	Yes	61	Alive	Alive or dead of other cause	Alive or dead due to cancer
5385332	60	White	2010	Left - origin of primary	501	Her2-/HR+	Well differentiated; Grade I	IIA	35	0	23	Married (including common law)	Beam radiation	No/Unknown	61	Alive	Alive or dead of other cause	Alive or dead due to cancer
5385333	60	White	2010	Left - origin of primary	509	Her2-/HR+	Moderately differentiated; Grade II	IA	8	0	22	Married (including common law)	Beam radiation	No/Unknown	63	Alive	Alive or dead of other cause	Alive or dead due to cancer
5385335	60	Black	2010	Left - origin of primary	502	Her2-/HR+	Moderately differentiated; Grade II	IA	12	0	22	Divorced	Beam radiation	No/Unknown	65	Alive	Alive or dead of other cause	Alive or dead due to cancer
5385386	73	White	2010	Left - origin of primary	502	Her2-/HR+	Moderately differentiated; Grade II	IA	4	0	23	Separated	Beam radiation	No/Unknown	61	Alive	Alive or dead of other cause	Alive or dead due to cancer
5385388	44	Asian or Pacific Islander	2010	Right - origin of primary	508	Her2-/HR+	Poorly differentiated; Grade III	IIB	26	2	23	Divorced	Beam radiation	Yes	61	Alive	Alive or dead of other cause	Alive or dead due to cancer
5385452	29	Asian or Pacific Islander	2010	Left - origin of primary	504	Her2+/HR+	Moderately differentiated; Grade II	IIA	24	0	22	Single (never married)	Beam radiation	Yes	60	Alive	Alive or dead of other cause	Alive or dead due to cancer
5385465	36	White	2010	Right - origin of primary	502	Her2+/HR+	Poorly differentiated; Grade III	IIIA	20	4	51	Married (including common law)	None/Unknown	No/Unknown	35	Dead	Dead (attributable to this cancer dx)	Alive or dead due to cancer
5385467	50	Asian or Pacific Islander	2010	Left - origin of primary	503	Her2-/HR+	Poorly differentiated; Grade III	IIB	26	3	22	Married (including common law)	Beam radiation	Yes	9	Alive	Alive or dead of other cause	Alive or dead due to cancer
5385713	74	Black	2010	Left - origin of primary	504	Her2-/HR+	Moderately differentiated; Grade II	IA	11	0	22	Single (never married)	Beam radiation	No/Unknown	28	Dead	Alive or dead of other cause	Dead (attributable to causes other than this cancer dx)
5385721	51	White	2010	Right - origin of primary	508	Her2-/HR+	Moderately differentiated; Grade II	IIA	17	1	42	Married (including common law)	Beam radiation	Yes	61	Alive	Alive or dead of other cause	Alive or dead due to cancer
5385725	27	White	2010	Left - origin of primary	508	Her2-/HR+	Moderately differentiated; Grade II	IA	8	0	46	Single (never married)	Beam radiation	Yes	60	Alive	Alive or dead of other cause	Alive or dead due to cancer
5385726	54	White	2010	Right - origin of primary	509	Her2-/HR+	Well differentiated; Grade I	IA	10	0	20	Single (never married)	Radioactive implants	No/Unknown	60	Alive	Alive or dead of other cause	Alive or dead due to cancer
5385751	58	White	2010	Right - origin of primary	504	Her2-/HR+	Poorly differentiated; Grade III	IIA	26	0	22	Married (including common law)	Beam radiation	Yes	63	Alive	Alive or dead of other cause	Alive or dead due to cancer
5385811	62	Black	2010	Right - origin of primary	509	Her2-/HR+	Well differentiated; Grade I	IA	9	0	22	Divorced	None/Unknown	No/Unknown	63	Alive	Alive or dead of other cause	Alive or dead due to cancer
5386100	56	White	2010	Right - origin of primary	504	Triple Negative	Poorly differentiated; Grade III	IIA	35	0	56	Single (never married)	None/Unknown	No/Unknown	71	Alive	Alive or dead of other cause	Alive or dead due to cancer
5386102	62	White	2010	Left - origin of primary	504	Her2-/HR+	Moderately differentiated; Grade II	IA	8	0	20	Single (never married)	Beam radiation	No/Unknown	71	Alive	Alive or dead of other cause	Alive or dead due to cancer
5386104	65	White	2010	Left - origin of primary	504	Her2+/HR-	Moderately differentiated; Grade II	IIA	8	1	20	Married (including common law)	Beam radiation	Yes	71	Alive	Alive or dead of other cause	Alive or dead due to cancer
5386142	47	Black	2010	Right - origin of primary	508	Her2-/HR+	Moderately differentiated; Grade II	IA	2	0	23	Single (never married)	Beam radiation	No/Unknown	60	Alive	Alive or dead of other cause	Alive or dead due to cancer
5386213	42	Black	2010	Right - origin of primary	503	Her2-/HR+	Well differentiated; Grade I	IA	2	0	23	Married (including common law)	Beam radiation	No/Unknown	70	Alive	Alive or dead of other cause	Alive or dead due to cancer
5386278	59	White	2010	Right - origin of primary	502	Her2-/HR+	Poorly differentiated; Grade III	IA	8	0	22	Divorced	Beam radiation	Yes	66	Alive	Alive or dead of other cause	Alive or dead due to cancer
5386281	58	White	2010	Right - origin of primary	502	Triple Negative	Poorly differentiated; Grade III	IV	170	24	51	Married (including common law)	Beam radiation	Yes	5	Dead	Dead (attributable to this cancer dx)	Alive or dead due to cancer
5386589	77	White	2010	Right - origin of primary	504	Her2-/HR+	Moderately differentiated; Grade II	IB	9	2	42	Widowed	None/Unknown	No/Unknown	21	Dead	Dead (attributable to this cancer dx)	Alive or dead due to cancer
5386702	60	White	2010	Right - origin of primary	504	Her2+/HR-	Poorly differentiated; Grade III	IA	11	0	44	Married (including common law)	None/Unknown	Yes	60	Alive	Alive or dead of other cause	Alive or dead due to cancer
5386825	55	White	2010	Right - origin of primary	501	Her2+/HR+	Moderately differentiated; Grade II	IIA	21	0	51	Single (never married)	None/Unknown	Yes	60	Alive	Alive or dead of other cause	Alive or dead due to cancer
5386881	77	Asian or Pacific Islander	2010	Left - origin of primary	509	Her2+/HR+	Moderately differentiated; Grade II	IIB	21	1	22	Married (including common law)	Beam radiation	Yes	60	Alive	Alive or dead of other cause	Alive or dead due to cancer
5386963	74	White	2010	Left - origin of primary	503	Her2-/HR+	Moderately differentiated; Grade II	IA	14	0	80	Divorced	None/Unknown	No/Unknown	60	Alive	Alive or dead of other cause	Alive or dead due to cancer
5386965	77	White	2010	Right - origin of primary	504	Her2-/HR+	Poorly differentiated; Grade III	IA	10	0	41	Married (including common law)	None/Unknown	No/Unknown	65	Alive	Alive or dead of other cause	Alive or dead due to cancer
5387218	52	White	2010	Right - origin of primary	504	Her2+/HR-	Poorly differentiated; Grade III	IIIA	55	2	22	Divorced	None/Unknown	Yes	63	Alive	Alive or dead of other cause	Alive or dead due to cancer
5387249	57	White	2010	Right - origin of primary	505	Her2+/HR+	Poorly differentiated; Grade III	IIIA	51	1	22	Married (including common law)	Beam radiation	Yes	38	Dead	Dead (attributable to this cancer dx)	Alive or dead due to cancer
5387300	64	White	2010	Left - origin of primary	508	Her2+/HR+	Moderately differentiated; Grade II	IA	1	0	22	Married (including common law)	Beam radiation	No/Unknown	64	Alive	Alive or dead of other cause	Alive or dead due to cancer
5387306	58	White	2010	Left - origin of primary	509	Her2-/HR+	Well differentiated; Grade I	IIIA	25	8	45	Married (including common law)	Beam radiation	Yes	64	Alive	Alive or dead of other cause	Alive or dead due to cancer
5387344	62	White	2010	Left - origin of primary	509	Her2-/HR+	Moderately differentiated; Grade II	IIB	25	1	22	Married (including common law)	None/Unknown	Yes	66	Alive	Alive or dead of other cause	Alive or dead due to cancer
5387346	71	White	2010	Left - origin of primary	503	Her2-/HR+	Poorly differentiated; Grade III	IA	16	0	23	Married (including common law)	Radioactive implants	No/Unknown	65	Alive	Alive or dead of other cause	Alive or dead due to cancer
5387348	56	Black	2010	Left - origin of primary	509	Her2+/HR+	Poorly differentiated; Grade III	IIA	26	0	23	Divorced	None/Unknown	Yes	60	Alive	Alive or dead of other cause	Alive or dead due to cancer
5387350	72	Black	2010	Left - origin of primary	508	Her2+/HR+	Moderately differentiated; Grade II	IIA	993	0	24	Divorced	Beam radiation	Yes	60	Alive	Alive or dead of other cause	Alive or dead due to cancer
5387354	45	White	2010	Right - origin of primary	502	Her2-/HR+	Well differentiated; Grade I	IA	15	0	22	Married (including common law)	Beam radiation	No/Unknown	64	Alive	Alive or dead of other cause	Alive or dead due to cancer
5387356	65	White	2010	Right - origin of primary	504	Her2-/HR+	Moderately differentiated; Grade II	IA	6	0	20	Single (never married)	Beam radiation	No/Unknown	63	Alive	Alive or dead of other cause	Alive or dead due to cancer
5387359	47	White	2010	Right - origin of primary	504	Her2+/HR+	Poorly differentiated; Grade III	IIB	24	1	23	Married (including common law)	None/Unknown	Yes	63	Alive	Alive or dead of other cause	Alive or dead due to cancer
5387419	63	White	2010	Right - origin of primary	504	Her2-/HR+	Moderately differentiated; Grade II	IIIC	48	14	54	Single (never married)	Beam radiation	Yes	65	Alive	Alive or dead of other cause	Alive or dead due to cancer
5387522	61	White	2010	Left - origin of primary	508	Her2-/HR+	Poorly differentiated; Grade III	IIB	48	1	20	Married (including common law)	None/Unknown	No/Unknown	49	Alive	Alive or dead of other cause	Alive or dead due to cancer
5387684	74	White	2010	Left - origin of primary	504	Her2+/HR-	Moderately differentiated; Grade II	IIB	39	1	52	Single (never married)	Beam radiation	Yes	62	Alive	Alive or dead of other cause	Alive or dead due to cancer
5387693	55	Asian or Pacific Islander	2010	Left - origin of primary	508	Her2-/HR+	Poorly differentiated; Grade III	IA	15	0	41	Married (including common law)	None/Unknown	No/Unknown	61	Alive	Alive or dead of other cause	Alive or dead due to cancer
5387745	59	White	2010	Right - origin of primary	508	Her2-/HR+	Moderately differentiated; Grade II	IA	20	0	23	Married (including common law)	Beam radiation	No/Unknown	60	Alive	Alive or dead of other cause	Alive or dead due to cancer
5387833	70	White	2010	Left - origin of primary	509	Her2-/HR+	Poorly differentiated; Grade III	IIA	13	1	22	Married (including common law)	Beam radiation	Yes	64	Alive	Alive or dead of other cause	Alive or dead due to cancer
5387920	58	White	2010	Right - origin of primary	501	Her2+/HR+	Poorly differentiated; Grade III	IIIA	65	3	41	Widowed	Beam radiation	Yes	50	Dead	Dead (attributable to this cancer dx)	Alive or dead due to cancer
5387935	60	White	2010	Left - origin of primary	503	Triple Negative	Moderately differentiated; Grade II	IIA	22	0	22	Divorced	None/Unknown	Yes	60	Alive	Alive or dead of other cause	Alive or dead due to cancer
5388166	49	White	2010	Right - origin of primary	502	Her2-/HR+	Well differentiated; Grade I	IA	10	0	23	Divorced	Beam radiation	No/Unknown	67	Alive	Alive or dead of other cause	Alive or dead due to cancer
5388169	48	White	2010	Left - origin of primary	503	Her2-/HR+	Moderately differentiated; Grade II	IA	12	0	22	Single (never married)	Beam radiation	Yes	23	Dead	Dead (attributable to this cancer dx)	Alive or dead due to cancer
5388217	56	Asian or Pacific Islander	2010	Right - origin of primary	504	Triple Negative	Moderately differentiated; Grade II	IA	7	0	51	Married (including common law)	None/Unknown	No/Unknown	66	Alive	Alive or dead of other cause	Alive or dead due to cancer
5388220	36	White	2010	Right - origin of primary	502	Triple Negative	Moderately differentiated; Grade II	IIIA	30	6	22	Single (never married)	Beam radiation	Yes	11	Dead	Dead (attributable to this cancer dx)	Alive or dead due to cancer
5388222	51	Asian or Pacific Islander	2010	Left - origin of primary	501	Triple Negative	Poorly differentiated; Grade III	IIB	60	0	51	Married (including common law)	None/Unknown	Yes	62	Alive	Alive or dead of other cause	Alive or dead due to cancer
5388244	56	White	2010	Left - origin of primary	504	Her2-/HR+	Moderately differentiated; Grade II	IA	7	0	45	Divorced	None/Unknown	No/Unknown	70	Alive	Alive or dead of other cause	Alive or dead due to cancer
5388259	48	White	2010	Left - origin of primary	504	Her2-/HR+	Well differentiated; Grade I	IIA	8	2	22	Married (including common law)	Beam radiation	Yes	65	Alive	Alive or dead of other cause	Alive or dead due to cancer
5388443	65	White	2010	Right - origin of primary	504	Triple Negative	Poorly differentiated; Grade III	IIIB	28	1	51	Married (including common law)	None/Unknown	Yes	22	Dead	Dead (attributable to this cancer dx)	Alive or dead due to cancer
5388563	79	Black	2010	Left - origin of primary	505	Triple Negative	Poorly differentiated; Grade III	IA	18	0	41	Married (including common law)	None/Unknown	No/Unknown	60	Alive	Alive or dead of other cause	Alive or dead due to cancer
5388671	71	Asian or Pacific Islander	2010	Left - origin of primary	508	Her2-/HR+	Moderately differentiated; Grade II	IA	10	0	51	Married (including common law)	None/Unknown	No/Unknown	65	Alive	Alive or dead of other cause	Alive or dead due to cancer
5388718	44	White	2010	Left - origin of primary	502	Her2-/HR+	Moderately differentiated; Grade II	IA	12	0	22	Married (including common law)	Beam radiation	No/Unknown	60	Alive	Alive or dead of other cause	Alive or dead due to cancer
5388912	54	White	2010	Left - origin of primary	504	Her2-/HR+	Moderately differentiated; Grade II	IIB	45	3	22	Single (never married)	Beam radiation	Yes	64	Alive	Alive or dead of other cause	Alive or dead due to cancer
5389037	74	Black	2010	Left - origin of primary	502	Her2-/HR+	Moderately differentiated; Grade II	IIB	49	1	22	Separated	Beam radiation	Yes	63	Alive	Alive or dead of other cause	Alive or dead due to cancer
5389040	67	Black	2010	Right - origin of primary	502	Her2+/HR-	Poorly differentiated; Grade III	IA	20	0	20	Divorced	Beam radiation	Yes	63	Alive	Alive or dead of other cause	Alive or dead due to cancer
5389042	61	Asian or Pacific Islander	2010	Right - origin of primary	503	Her2+/HR-	Poorly differentiated; Grade III	IA	19	0	22	Married (including common law)	Beam radiation	Yes	63	Alive	Alive or dead of other cause	Alive or dead due to cancer
5389047	41	White	2010	Right - origin of primary	504	Her2-/HR+	Moderately differentiated; Grade II	IA	3	0	75	Married (including common law)	None/Unknown	No/Unknown	66	Alive	Alive or dead of other cause	Alive or dead due to cancer
5389049	48	White	2010	Left - origin of primary	504	Her2+/HR-	Poorly differentiated; Grade III	IA	6	0	46	Married (including common law)	None/Unknown	No/Unknown	66	Alive	Alive or dead of other cause	Alive or dead due to cancer
5389052	40	White	2010	Left - origin of primary	502	Triple Negative	Poorly differentiated; Grade III	IA	20	0	22	Divorced	Beam radiation	Yes	9	Dead	Dead (attributable to this cancer dx)	Alive or dead due to cancer
5389242	74	Asian or Pacific Islander	2010	Left - origin of primary	505	Her2-/HR+	Poorly differentiated; Grade III	IIA	8	1	23	Widowed	Beam radiation	Yes	28	Alive	Alive or dead of other cause	Alive or dead due to cancer
5389633	64	Black	2010	Left - origin of primary	502	Her2+/HR+	Moderately differentiated; Grade II	IIA	30	0	22	Widowed	None/Unknown	No/Unknown	69	Alive	Alive or dead of other cause	Alive or dead due to cancer
5389636	68	White	2010	Right - origin of primary	508	Her2-/HR+	Poorly differentiated; Grade III	IIB	65	0	45	Divorced	None/Unknown	Yes	65	Dead	Dead (attributable to this cancer dx)	Alive or dead due to cancer
5389638	72	Asian or Pacific Islander	2010	Right - origin of primary	502	Her2-/HR+	Moderately differentiated; Grade II	IA	11	0	22	Divorced	Beam radiation	No/Unknown	60	Alive	Alive or dead of other cause	Alive or dead due to cancer
5389654	62	Black	2010	Left - origin of primary	502	Her2-/HR+	Moderately differentiated; Grade II	IA	9	0	22	Married (including common law)	Radioactive implants	Yes	71	Alive	Alive or dead of other cause	Alive or dead due to cancer
5389767	62	White	2010	Left - origin of primary	504	Her2-/HR+	Well differentiated; Grade I	IA	10	0	22	Separated	Beam radiation	No/Unknown	64	Alive	Alive or dead of other cause	Alive or dead due to cancer
5389769	64	White	2010	Right - origin of primary	504	Her2-/HR+	Well differentiated; Grade I	IA	7	0	22	Married (including common law)	Beam radiation	No/Unknown	62	Alive	Alive or dead of other cause	Alive or dead due to cancer
5389778	73	Asian or Pacific Islander	2010	Left - origin of primary	504	Her2-/HR+	Well differentiated; Grade I	IA	11	0	23	Single (never married)	Beam radiation	No/Unknown	60	Alive	Alive or dead of other cause	Alive or dead due to cancer
5389780	32	White	2010	Left - origin of primary	504	Her2-/HR+	Moderately differentiated; Grade II	IA	18	0	47	Single (never married)	None/Unknown	Yes	60	Alive	Alive or dead of other cause	Alive or dead due to cancer
[truncated: 32,211 more rows]
